# Supplementary material for: Differential mRNA Expression and Circular RNA-Based Competitive Endogenous RNA Networks in the Three Stages of Heart Failure in Transverse Aortic Constriction Mice
Source: Front Physiol. 2022 Mar 7;13:777284. doi: 10.3389/fphys.2022.777284 (PMC8940230; doi:10.3389/fphys.2022.777284)
Supplement: Supplementary file 2 [file Table_2.XLS]

## Sheet: 2W-post-TAC upregulated BP
GroupID	Category	Term	Description	LogP	Log(q-value)	InTerm_InList	Genes	Symbols
1_Summary	GO Biological Processes	GO:0002040	sprouting angiogenesis	-3.9182	-0.0108713	4/125	15370,20358,67122,242705,12741,19219,170942,24066,233071	Nr4a1,Sema6a,Nrarp,E2f2,Cldn5,Ptger4,Erdr1,Spry4,Arhgap33
1_Member	GO Biological Processes	GO:0002040	sprouting angiogenesis	-3.9182	-0.0108713	4/125	15370,20358,67122,242705	Nr4a1,Sema6a,Nrarp,E2f2
1_Member	GO Biological Processes	GO:2000181	negative regulation of blood vessel morphogenesis	-3.87842	-0.0108713	4/128	12741,19219,20358,242705	Cldn5,Ptger4,Sema6a,E2f2
1_Member	GO Biological Processes	GO:1901343	negative regulation of vasculature development	-3.71679	-0.0108713	4/141	12741,19219,20358,242705	Cldn5,Ptger4,Sema6a,E2f2
1_Member	GO Biological Processes	GO:0048514	blood vessel morphogenesis	-2.70389	0	6/654	12741,15370,19219,20358,67122,242705	Cldn5,Nr4a1,Ptger4,Sema6a,Nrarp,E2f2
1_Member	GO Biological Processes	GO:0016525	negative regulation of angiogenesis	-2.68699	0	3/124	12741,20358,242705	Cldn5,Sema6a,E2f2
1_Member	GO Biological Processes	GO:0001568	blood vessel development	-2.40282	0	6/752	12741,15370,19219,20358,67122,242705	Cldn5,Nr4a1,Ptger4,Sema6a,Nrarp,E2f2
1_Member	GO Biological Processes	GO:0051271	negative regulation of cellular component movement	-2.34011	0	4/332	12741,19219,20358,170942	Cldn5,Ptger4,Sema6a,Erdr1
1_Member	GO Biological Processes	GO:0001525	angiogenesis	-2.32734	0	5/542	12741,15370,20358,67122,242705	Cldn5,Nr4a1,Sema6a,Nrarp,E2f2
1_Member	GO Biological Processes	GO:0001944	vasculature development	-2.30677	0	6/787	12741,15370,19219,20358,67122,242705	Cldn5,Nr4a1,Ptger4,Sema6a,Nrarp,E2f2
1_Member	GO Biological Processes	GO:0072358	cardiovascular system development	-2.30677	0	6/787	12741,15370,19219,20358,67122,242705	Cldn5,Nr4a1,Ptger4,Sema6a,Nrarp,E2f2
1_Member	GO Biological Processes	GO:0040013	negative regulation of locomotion	-2.26815	0	4/348	12741,19219,20358,170942	Cldn5,Ptger4,Sema6a,Erdr1
1_Member	GO Biological Processes	GO:1901342	regulation of vasculature development	-2.21663	0	4/360	12741,19219,20358,242705	Cldn5,Ptger4,Sema6a,E2f2
1_Member	GO Biological Processes	GO:0030336	negative regulation of cell migration	-1.69881	0	3/284	12741,19219,170942	Cldn5,Ptger4,Erdr1
1_Member	GO Biological Processes	GO:2000146	negative regulation of cell motility	-1.64817	0	3/297	12741,19219,170942	Cldn5,Ptger4,Erdr1
1_Member	GO Biological Processes	GO:0045765	regulation of angiogenesis	-1.5542	0	3/323	12741,20358,242705	Cldn5,Sema6a,E2f2
1_Member	GO Biological Processes	GO:0070371	ERK1 and ERK2 cascade	-1.50069	0	3/339	19219,20358,24066	Ptger4,Sema6a,Spry4
1_Member	GO Biological Processes	GO:0010769	regulation of cell morphogenesis involved in differentiation	-1.45008	0	3/355	20358,24066,233071	Sema6a,Spry4,Arhgap33
1_Member	GO Biological Processes	GO:0071363	cellular response to growth factor stimulus	-1.4035	0	4/634	12741,15370,20358,24066	Cldn5,Nr4a1,Sema6a,Spry4
1_Member	GO Biological Processes	GO:0070848	response to growth factor	-1.37427	0	4/648	12741,15370,20358,24066	Cldn5,Nr4a1,Sema6a,Spry4
2_Summary	GO Biological Processes	GO:0014706	striated muscle tissue development	-3.52362	-0.0108713	6/455	15284,15370,17691,22138,140781,232174	Hlx,Nr4a1,Sik1,Ttn,Myh7,Cyp26b1
2_Member	GO Biological Processes	GO:0014706	striated muscle tissue development	-3.52362	-0.0108713	6/455	15284,15370,17691,22138,140781,232174	Hlx,Nr4a1,Sik1,Ttn,Myh7,Cyp26b1
2_Member	GO Biological Processes	GO:0060537	muscle tissue development	-3.40463	0	6/479	15284,15370,17691,22138,140781,232174	Hlx,Nr4a1,Sik1,Ttn,Myh7,Cyp26b1
2_Member	GO Biological Processes	GO:0007517	muscle organ development	-2.7728	0	5/427	15284,15370,22138,140781,232174	Hlx,Nr4a1,Ttn,Myh7,Cyp26b1
2_Member	GO Biological Processes	GO:0061061	muscle structure development	-2.51055	0	6/715	15284,15370,17691,22138,140781,232174	Hlx,Nr4a1,Sik1,Ttn,Myh7,Cyp26b1
2_Member	GO Biological Processes	GO:0007519	skeletal muscle tissue development	-2.10064	0	3/201	15284,15370,232174	Hlx,Nr4a1,Cyp26b1
2_Member	GO Biological Processes	GO:0060538	skeletal muscle organ development	-2.03758	0	3/212	15284,15370,232174	Hlx,Nr4a1,Cyp26b1
3_Summary	GO Biological Processes	GO:0007162	negative regulation of cell adhesion	-3.5083	-0.0108713	5/293	15284,20358,22287,24066,67122,19219,232174	Hlx,Sema6a,Scgb1a1,Spry4,Nrarp,Ptger4,Cyp26b1
3_Member	GO Biological Processes	GO:0007162	negative regulation of cell adhesion	-3.5083	-0.0108713	5/293	15284,20358,22287,24066,67122	Hlx,Sema6a,Scgb1a1,Spry4,Nrarp
3_Member	GO Biological Processes	GO:0050868	negative regulation of T cell activation	-2.68699	0	3/124	15284,22287,67122	Hlx,Scgb1a1,Nrarp
3_Member	GO Biological Processes	GO:1903038	negative regulation of leukocyte cell-cell adhesion	-2.57304	0	3/136	15284,22287,67122	Hlx,Scgb1a1,Nrarp
3_Member	GO Biological Processes	GO:0030217	T cell differentiation	-2.53344	0	4/293	15284,19219,67122,232174	Hlx,Ptger4,Nrarp,Cyp26b1
3_Member	GO Biological Processes	GO:0030155	regulation of cell adhesion	-2.45149	0	6/735	15284,19219,20358,22287,24066,67122	Hlx,Ptger4,Sema6a,Scgb1a1,Spry4,Nrarp
3_Member	GO Biological Processes	GO:0042110	T cell activation	-2.37531	0	5/528	15284,19219,22287,67122,232174	Hlx,Ptger4,Scgb1a1,Nrarp,Cyp26b1
3_Member	GO Biological Processes	GO:0051250	negative regulation of lymphocyte activation	-2.37452	0	3/160	15284,22287,67122	Hlx,Scgb1a1,Nrarp
3_Member	GO Biological Processes	GO:0050863	regulation of T cell activation	-2.36341	0	4/327	15284,22287,67122,232174	Hlx,Scgb1a1,Nrarp,Cyp26b1
3_Member	GO Biological Processes	GO:0045580	regulation of T cell differentiation	-2.352	0	3/163	15284,67122,232174	Hlx,Nrarp,Cyp26b1
3_Member	GO Biological Processes	GO:0002695	negative regulation of leukocyte activation	-2.15514	0	3/192	15284,22287,67122	Hlx,Scgb1a1,Nrarp
3_Member	GO Biological Processes	GO:0022408	negative regulation of cell-cell adhesion	-2.14279	0	3/194	15284,22287,67122	Hlx,Scgb1a1,Nrarp
3_Member	GO Biological Processes	GO:0045619	regulation of lymphocyte differentiation	-2.12452	0	3/197	15284,67122,232174	Hlx,Nrarp,Cyp26b1
3_Member	GO Biological Processes	GO:0050866	negative regulation of cell activation	-2.03203	0	3/213	15284,22287,67122	Hlx,Scgb1a1,Nrarp
3_Member	GO Biological Processes	GO:0030098	lymphocyte differentiation	-1.9684	0	4/425	15284,19219,67122,232174	Hlx,Ptger4,Nrarp,Cyp26b1
3_Member	GO Biological Processes	GO:0002683	negative regulation of immune system process	-1.75276	0	4/493	15284,19219,22287,67122	Hlx,Ptger4,Scgb1a1,Nrarp
3_Member	GO Biological Processes	GO:1902105	regulation of leukocyte differentiation	-1.5857	0	3/314	15284,67122,232174	Hlx,Nrarp,Cyp26b1
3_Member	GO Biological Processes	GO:1903037	regulation of leukocyte cell-cell adhesion	-1.5857	0	3/314	15284,22287,67122	Hlx,Scgb1a1,Nrarp
3_Member	GO Biological Processes	GO:0051249	regulation of lymphocyte activation	-1.50107	0	4/590	15284,22287,67122,232174	Hlx,Scgb1a1,Nrarp,Cyp26b1
3_Member	GO Biological Processes	GO:0002521	leukocyte differentiation	-1.46231	0	4/607	15284,19219,67122,232174	Hlx,Ptger4,Nrarp,Cyp26b1
3_Member	GO Biological Processes	GO:0007159	leukocyte cell-cell adhesion	-1.45625	0	3/353	15284,22287,67122	Hlx,Scgb1a1,Nrarp
4_Summary	GO Biological Processes	GO:0045786	negative regulation of cell cycle	-2.65657	0	5/454	15370,19367,20877,270906,100502766,19219	Nr4a1,Rad9a,Aurkb,Prr11,Kifc1,Ptger4
4_Member	GO Biological Processes	GO:0045786	negative regulation of cell cycle	-2.65657	0	5/454	15370,19367,20877,270906,100502766	Nr4a1,Rad9a,Aurkb,Prr11,Kifc1
4_Member	GO Biological Processes	GO:0071214	cellular response to abiotic stimulus	-1.62195	0	3/304	19219,19367,20877	Ptger4,Rad9a,Aurkb
4_Member	GO Biological Processes	GO:0104004	cellular response to environmental stimulus	-1.62195	0	3/304	19219,19367,20877	Ptger4,Rad9a,Aurkb
5_Summary	GO Biological Processes	GO:0055067	monovalent inorganic cation homeostasis	-2.352	0	3/163	19219,27273,105243,17691,16467,232174	Ptger4,Pdk4,Slc9a3,Sik1,Atcay,Cyp26b1
5_Member	GO Biological Processes	GO:0055067	monovalent inorganic cation homeostasis	-2.352	0	3/163	19219,27273,105243	Ptger4,Pdk4,Slc9a3
5_Member	GO Biological Processes	GO:0006109	regulation of carbohydrate metabolic process	-2.11252	0	3/199	17691,19219,27273	Sik1,Ptger4,Pdk4
5_Member	GO Biological Processes	GO:0062012	regulation of small molecule metabolic process	-2.09223	0	4/391	16467,17691,19219,27273	Atcay,Sik1,Ptger4,Pdk4
5_Member	GO Biological Processes	GO:0071229	cellular response to acid chemical	-1.71493	0	3/280	19219,27273,232174	Ptger4,Pdk4,Cyp26b1
5_Member	GO Biological Processes	GO:0071496	cellular response to external stimulus	-1.63685	0	3/300	17691,19219,27273	Sik1,Ptger4,Pdk4
5_Member	GO Biological Processes	GO:0001101	response to acid chemical	-1.39921	0	3/372	19219,27273,232174	Ptger4,Pdk4,Cyp26b1
6_Summary	GO Biological Processes	GO:0090257	regulation of muscle system process	-1.85891	0	3/247	19219,22138,140781,17691,232174,67122	Ptger4,Ttn,Myh7,Sik1,Cyp26b1,Nrarp
6_Member	GO Biological Processes	GO:0090257	regulation of muscle system process	-1.85891	0	3/247	19219,22138,140781	Ptger4,Ttn,Myh7
6_Member	GO Biological Processes	GO:0048738	cardiac muscle tissue development	-1.79091	0	3/262	17691,22138,140781	Sik1,Ttn,Myh7
6_Member	GO Biological Processes	GO:0006936	muscle contraction	-1.6331	0	3/301	19219,22138,140781	Ptger4,Ttn,Myh7
6_Member	GO Biological Processes	GO:0051146	striated muscle cell differentiation	-1.55765	0	3/322	17691,22138,232174	Sik1,Ttn,Cyp26b1
6_Member	GO Biological Processes	GO:0003002	regionalization	-1.37623	0	3/380	22138,67122,232174	Ttn,Nrarp,Cyp26b1
6_Member	GO Biological Processes	GO:0003012	muscle system process	-1.30541	0	3/406	19219,22138,140781	Ptger4,Ttn,Myh7
7_Summary	GO Biological Processes	GO:0051640	organelle localization	-1.36402	0	4/653	16467,20358,20877,100502766	Atcay,Sema6a,Aurkb,Kifc1
7_Member	GO Biological Processes	GO:0051640	organelle localization	-1.36402	0	4/653	16467,20358,20877,100502766	Atcay,Sema6a,Aurkb,Kifc1
8_Summary	GO Biological Processes	GO:0050727	regulation of inflammatory response	-1.34831	0	3/390	12029,19219,22287	Bcl6b,Ptger4,Scgb1a1
8_Member	GO Biological Processes	GO:0050727	regulation of inflammatory response	-1.34831	0	3/390	12029,19219,22287	Bcl6b,Ptger4,Scgb1a1
9_Summary	GO Biological Processes	GO:0051098	regulation of binding	-1.32126	0	3/400	12741,20877,72701	Cldn5,Aurkb,Zfp618
9_Member	GO Biological Processes	GO:0051098	regulation of binding	-1.32126	0	3/400	12741,20877,72701	Cldn5,Aurkb,Zfp618

## Sheet: 2W-post-TAC downregulated BP
GroupID	Category	Term	Description	LogP	Log(q-value)	InTerm_InList	Genes	Symbols
1_Summary	GO Biological Processes	GO:0032787	monocarboxylic acid metabolic process	-8.85715	-4.66076	22/616	11450,11688,14104,14555,16846,18534,19088,20216,20249,20617,26358,26458,56312,78894,104816,107476,110460,170439,230163,234564,235674,236900,13180,19662,50781,21835	Adipoq,Alox8,Fasn,Gpd1,Lep,Pck1,Prkar2b,Acsm3,Scd1,Snca,Aldh1a7,Slc27a2,Nupr1,Aacs,Aspg,Acaca,Acat2,Elovl6,Aldob,Ces1f,Acaa1b,Pdk3,Pcbd1,Rbp4,Dkk3,Thrsp
1_Member	GO Biological Processes	GO:0032787	monocarboxylic acid metabolic process	-8.85715	-4.66076	22/616	11450,11688,14104,14555,16846,18534,19088,20216,20249,20617,26358,26458,56312,78894,104816,107476,110460,170439,230163,234564,235674,236900	Adipoq,Alox8,Fasn,Gpd1,Lep,Pck1,Prkar2b,Acsm3,Scd1,Snca,Aldh1a7,Slc27a2,Nupr1,Aacs,Aspg,Acaca,Acat2,Elovl6,Aldob,Ces1f,Acaa1b,Pdk3
1_Member	GO Biological Processes	GO:0006631	fatty acid metabolic process	-7.81854	-4.22421	17/413	11450,11688,14104,16846,18534,19088,20216,20249,20617,26458,78894,107476,110460,170439,234564,235674,236900	Adipoq,Alox8,Fasn,Lep,Pck1,Prkar2b,Acsm3,Scd1,Snca,Slc27a2,Aacs,Acaca,Acat2,Elovl6,Ces1f,Acaa1b,Pdk3
1_Member	GO Biological Processes	GO:0044283	small molecule biosynthetic process	-4.69539	-1.93035	17/696	11450,11688,13180,14104,14555,16846,18534,19662,20216,20249,20617,26458,50781,56312,107476,170439,230163	Adipoq,Alox8,Pcbd1,Fasn,Gpd1,Lep,Pck1,Rbp4,Acsm3,Scd1,Snca,Slc27a2,Dkk3,Nupr1,Acaca,Elovl6,Aldob
1_Member	GO Biological Processes	GO:0072330	monocarboxylic acid biosynthetic process	-4.24959	-1.57892	10/282	11688,14104,14555,20216,20249,26458,56312,107476,170439,230163	Alox8,Fasn,Gpd1,Acsm3,Scd1,Slc27a2,Nupr1,Acaca,Elovl6,Aldob
1_Member	GO Biological Processes	GO:0046394	carboxylic acid biosynthetic process	-3.13804	-0.889968	10/388	11688,14104,14555,20216,20249,26458,56312,107476,170439,230163	Alox8,Fasn,Gpd1,Acsm3,Scd1,Slc27a2,Nupr1,Acaca,Elovl6,Aldob
1_Member	GO Biological Processes	GO:0016053	organic acid biosynthetic process	-3.12949	-0.889968	10/389	11688,14104,14555,20216,20249,26458,56312,107476,170439,230163	Alox8,Fasn,Gpd1,Acsm3,Scd1,Slc27a2,Nupr1,Acaca,Elovl6,Aldob
1_Member	GO Biological Processes	GO:0006633	fatty acid biosynthetic process	-3.07673	-0.862605	6/146	11688,14104,20216,20249,107476,170439	Alox8,Fasn,Acsm3,Scd1,Acaca,Elovl6
1_Member	GO Biological Processes	GO:0008610	lipid biosynthetic process	-2.2438	-0.363373	11/599	11688,14104,16846,18534,20216,20249,21835,26458,50781,107476,170439	Alox8,Fasn,Lep,Pck1,Acsm3,Scd1,Thrsp,Slc27a2,Dkk3,Acaca,Elovl6
2_Summary	GO Biological Processes	GO:0009725	response to hormone	-8.22227	-4.3269	23/729	11450,11625,11670,12583,16625,16846,17751,18212,18534,19220,19662,20661,21906,22095,22227,23921,57264,107476,230163,232087,234724,269275,381489,13838,17395,24117,56072,246747,14555,56506,11600,20292,11433	Adipoq,Ahsg,Aldh3a1,Cdo1,Serpina3c,Lep,Mt3,Ntrk2,Pck1,Ptgfr,Rbp4,Sort1,Otop1,Tshr,Ucp1,Sh2b2,Retn,Acaca,Aldob,Mat2a,Tat,Acvr1c,Rxfp1,Epha4,Mmp9,Wif1,Lgals12,Adig,Gpd1,Cib2,Angpt1,Ccl11,Acp5
2_Member	GO Biological Processes	GO:0009725	response to hormone	-8.22227	-4.3269	23/729	11450,11625,11670,12583,16625,16846,17751,18212,18534,19220,19662,20661,21906,22095,22227,23921,57264,107476,230163,232087,234724,269275,381489	Adipoq,Ahsg,Aldh3a1,Cdo1,Serpina3c,Lep,Mt3,Ntrk2,Pck1,Ptgfr,Rbp4,Sort1,Otop1,Tshr,Ucp1,Sh2b2,Retn,Acaca,Aldob,Mat2a,Tat,Acvr1c,Rxfp1
2_Member	GO Biological Processes	GO:1901652	response to peptide	-7.10922	-3.61179	16/407	11450,11625,12583,13838,16625,16846,17395,18534,19662,20661,21906,22095,23921,57264,230163,269275	Adipoq,Ahsg,Cdo1,Epha4,Serpina3c,Lep,Mmp9,Pck1,Rbp4,Sort1,Otop1,Tshr,Sh2b2,Retn,Aldob,Acvr1c
2_Member	GO Biological Processes	GO:0043434	response to peptide hormone	-6.47454	-3.12325	14/343	11450,11625,12583,16625,16846,18534,19662,20661,21906,22095,23921,57264,230163,269275	Adipoq,Ahsg,Cdo1,Serpina3c,Lep,Pck1,Rbp4,Sort1,Otop1,Tshr,Sh2b2,Retn,Aldob,Acvr1c
2_Member	GO Biological Processes	GO:0032868	response to insulin	-4.81464	-1.96197	10/242	11450,11625,16846,18534,19662,20661,21906,23921,57264,269275	Adipoq,Ahsg,Lep,Pck1,Rbp4,Sort1,Otop1,Sh2b2,Retn,Acvr1c
2_Member	GO Biological Processes	GO:0032870	cellular response to hormone stimulus	-3.65624	-1.20858	13/538	11450,11625,16846,17751,18212,18534,19220,21906,22095,22227,23921,107476,381489	Adipoq,Ahsg,Lep,Mt3,Ntrk2,Pck1,Ptgfr,Otop1,Tshr,Ucp1,Sh2b2,Acaca,Rxfp1
2_Member	GO Biological Processes	GO:0045598	regulation of fat cell differentiation	-3.03079	-0.834397	6/149	11450,16846,20661,24117,56072,246747	Adipoq,Lep,Sort1,Wif1,Lgals12,Adig
2_Member	GO Biological Processes	GO:1901653	cellular response to peptide	-2.66441	-0.598349	8/304	11450,11625,13838,16846,18534,21906,22095,23921	Adipoq,Ahsg,Epha4,Lep,Pck1,Otop1,Tshr,Sh2b2
2_Member	GO Biological Processes	GO:0071375	cellular response to peptide hormone stimulus	-2.46371	-0.492623	7/258	11450,11625,16846,18534,21906,22095,23921	Adipoq,Ahsg,Lep,Pck1,Otop1,Tshr,Sh2b2
2_Member	GO Biological Processes	GO:0046323	glucose import	-2.39237	-0.451241	4/86	11450,16846,20661,23921	Adipoq,Lep,Sort1,Sh2b2
2_Member	GO Biological Processes	GO:0032869	cellular response to insulin stimulus	-2.32552	-0.409171	6/206	11450,11625,16846,18534,21906,23921	Adipoq,Ahsg,Lep,Pck1,Otop1,Sh2b2
2_Member	GO Biological Processes	GO:0071417	cellular response to organonitrogen compound	-2.31359	-0.40275	11/586	11450,11625,13838,14555,16846,18212,18534,21906,22095,23921,56506	Adipoq,Ahsg,Epha4,Gpd1,Lep,Ntrk2,Pck1,Otop1,Tshr,Sh2b2,Cib2
2_Member	GO Biological Processes	GO:1904659	glucose transmembrane transport	-1.96508	-0.173521	4/114	11450,16846,20661,23921	Adipoq,Lep,Sort1,Sh2b2
2_Member	GO Biological Processes	GO:1901699	cellular response to nitrogen compound	-1.9542	-0.167422	11/658	11450,11625,13838,14555,16846,18212,18534,21906,22095,23921,56506	Adipoq,Ahsg,Epha4,Gpd1,Lep,Ntrk2,Pck1,Otop1,Tshr,Sh2b2,Cib2
2_Member	GO Biological Processes	GO:0008645	hexose transmembrane transport	-1.9522	-0.167422	4/115	11450,16846,20661,23921	Adipoq,Lep,Sort1,Sh2b2
2_Member	GO Biological Processes	GO:0015749	monosaccharide transmembrane transport	-1.92683	-0.152347	4/117	11450,16846,20661,23921	Adipoq,Lep,Sort1,Sh2b2
2_Member	GO Biological Processes	GO:0034219	carbohydrate transmembrane transport	-1.91434	-0.144455	4/118	11450,16846,20661,23921	Adipoq,Lep,Sort1,Sh2b2
2_Member	GO Biological Processes	GO:0046324	regulation of glucose import	-1.81763	-0.0699399	3/69	11450,16846,23921	Adipoq,Lep,Sh2b2
2_Member	GO Biological Processes	GO:0019221	cytokine-mediated signaling pathway	-1.63912	0	7/373	11450,11600,16846,17751,20292,21906,23921	Adipoq,Angpt1,Lep,Mt3,Ccl11,Otop1,Sh2b2
2_Member	GO Biological Processes	GO:0008643	carbohydrate transport	-1.53567	0	4/154	11450,16846,20661,23921	Adipoq,Lep,Sort1,Sh2b2
2_Member	GO Biological Processes	GO:0010827	regulation of glucose transmembrane transport	-1.52857	0	3/89	11450,16846,23921	Adipoq,Lep,Sh2b2
2_Member	GO Biological Processes	GO:0032680	regulation of tumor necrosis factor production	-1.40957	0	4/169	11433,11450,11600,16846	Acp5,Adipoq,Angpt1,Lep
2_Member	GO Biological Processes	GO:1903555	regulation of tumor necrosis factor superfamily cytokine production	-1.39385	0	4/171	11433,11450,11600,16846	Acp5,Adipoq,Angpt1,Lep
2_Member	GO Biological Processes	GO:0032640	tumor necrosis factor production	-1.36314	0	4/175	11433,11450,11600,16846	Acp5,Adipoq,Angpt1,Lep
2_Member	GO Biological Processes	GO:0071706	tumor necrosis factor superfamily cytokine production	-1.3407	0	4/178	11433,11450,11600,16846	Acp5,Adipoq,Angpt1,Lep
3_Summary	GO Biological Processes	GO:0051186	cofactor metabolic process	-5.60836	-2.41197	16/528	11656,13180,14104,14555,14778,14867,15439,20216,20617,21881,56312,107476,230163,232087,234724,236900,110095,230899,432530,18534,11450,16846,11600,17751,50781	Alas2,Pcbd1,Fasn,Gpd1,Gpx3,Gstm6,Hp,Acsm3,Snca,Tkt,Nupr1,Acaca,Aldob,Mat2a,Tat,Pdk3,Pygl,Nppa,Adcy1,Pck1,Adipoq,Lep,Angpt1,Mt3,Dkk3
3_Member	GO Biological Processes	GO:0051186	cofactor metabolic process	-5.60836	-2.41197	16/528	11656,13180,14104,14555,14778,14867,15439,20216,20617,21881,56312,107476,230163,232087,234724,236900	Alas2,Pcbd1,Fasn,Gpd1,Gpx3,Gstm6,Hp,Acsm3,Snca,Tkt,Nupr1,Acaca,Aldob,Mat2a,Tat,Pdk3
3_Member	GO Biological Processes	GO:0006732	coenzyme metabolic process	-4.21592	-1.56359	11/344	13180,14104,14555,20216,20617,21881,56312,107476,230163,232087,236900	Pcbd1,Fasn,Gpd1,Acsm3,Snca,Tkt,Nupr1,Acaca,Aldob,Mat2a,Pdk3
3_Member	GO Biological Processes	GO:0046390	ribose phosphate biosynthetic process	-4.01852	-1.41319	9/243	14555,20617,21881,56312,110095,230163,230899,236900,432530	Gpd1,Snca,Tkt,Nupr1,Pygl,Aldob,Nppa,Pdk3,Adcy1
3_Member	GO Biological Processes	GO:0019693	ribose phosphate metabolic process	-3.57051	-1.15226	12/477	14104,14555,20216,20617,21881,56312,107476,110095,230163,230899,236900,432530	Fasn,Gpd1,Acsm3,Snca,Tkt,Nupr1,Acaca,Pygl,Aldob,Nppa,Pdk3,Adcy1
3_Member	GO Biological Processes	GO:0051193	regulation of cofactor metabolic process	-3.4381	-1.06954	5/81	14555,15439,20617,56312,236900	Gpd1,Hp,Snca,Nupr1,Pdk3
3_Member	GO Biological Processes	GO:0009108	coenzyme biosynthetic process	-3.13061	-0.889968	7/197	13180,14555,20617,56312,230163,232087,236900	Pcbd1,Gpd1,Snca,Nupr1,Aldob,Mat2a,Pdk3
3_Member	GO Biological Processes	GO:0051188	cofactor biosynthetic process	-3.12732	-0.889968	8/257	11656,13180,14555,20617,56312,230163,232087,236900	Alas2,Pcbd1,Gpd1,Snca,Nupr1,Aldob,Mat2a,Pdk3
3_Member	GO Biological Processes	GO:0051196	regulation of coenzyme metabolic process	-2.96594	-0.793439	4/60	14555,20617,56312,236900	Gpd1,Snca,Nupr1,Pdk3
3_Member	GO Biological Processes	GO:0009152	purine ribonucleotide biosynthetic process	-2.77438	-0.664343	7/227	14555,20617,56312,230163,230899,236900,432530	Gpd1,Snca,Nupr1,Aldob,Nppa,Pdk3,Adcy1
3_Member	GO Biological Processes	GO:0009150	purine ribonucleotide metabolic process	-2.7222	-0.63301	10/441	14104,14555,20216,20617,56312,107476,230163,230899,236900,432530	Fasn,Gpd1,Acsm3,Snca,Nupr1,Acaca,Aldob,Nppa,Pdk3,Adcy1
3_Member	GO Biological Processes	GO:0009260	ribonucleotide biosynthetic process	-2.67885	-0.60771	7/236	14555,20617,56312,230163,230899,236900,432530	Gpd1,Snca,Nupr1,Aldob,Nppa,Pdk3,Adcy1
3_Member	GO Biological Processes	GO:0006090	pyruvate metabolic process	-2.63696	-0.589329	5/122	14555,18534,56312,230163,236900	Gpd1,Pck1,Nupr1,Aldob,Pdk3
3_Member	GO Biological Processes	GO:0009259	ribonucleotide metabolic process	-2.58954	-0.551509	10/460	14104,14555,20216,20617,56312,107476,230163,230899,236900,432530	Fasn,Gpd1,Acsm3,Snca,Nupr1,Acaca,Aldob,Nppa,Pdk3,Adcy1
3_Member	GO Biological Processes	GO:0006164	purine nucleotide biosynthetic process	-2.578	-0.542972	7/246	14555,20617,56312,230163,230899,236900,432530	Gpd1,Snca,Nupr1,Aldob,Nppa,Pdk3,Adcy1
3_Member	GO Biological Processes	GO:0006163	purine nucleotide metabolic process	-2.52279	-0.519817	10/470	14104,14555,20216,20617,56312,107476,230163,230899,236900,432530	Fasn,Gpd1,Acsm3,Snca,Nupr1,Acaca,Aldob,Nppa,Pdk3,Adcy1
3_Member	GO Biological Processes	GO:0072522	purine-containing compound biosynthetic process	-2.51998	-0.519817	7/252	14555,20617,56312,230163,230899,236900,432530	Gpd1,Snca,Nupr1,Aldob,Nppa,Pdk3,Adcy1
3_Member	GO Biological Processes	GO:0030808	regulation of nucleotide biosynthetic process	-2.50528	-0.515711	4/80	14555,20617,56312,236900	Gpd1,Snca,Nupr1,Pdk3
3_Member	GO Biological Processes	GO:1900371	regulation of purine nucleotide biosynthetic process	-2.50528	-0.515711	4/80	14555,20617,56312,236900	Gpd1,Snca,Nupr1,Pdk3
3_Member	GO Biological Processes	GO:0006109	regulation of carbohydrate metabolic process	-2.39823	-0.451241	6/199	11450,14555,16846,20617,56312,236900	Adipoq,Gpd1,Lep,Snca,Nupr1,Pdk3
3_Member	GO Biological Processes	GO:0009117	nucleotide metabolic process	-2.32453	-0.409171	11/584	14104,14555,20216,20617,21881,56312,107476,230163,230899,236900,432530	Fasn,Gpd1,Acsm3,Snca,Tkt,Nupr1,Acaca,Aldob,Nppa,Pdk3,Adcy1
3_Member	GO Biological Processes	GO:0072521	purine-containing compound metabolic process	-2.28658	-0.395535	10/508	14104,14555,20216,20617,56312,107476,230163,230899,236900,432530	Fasn,Gpd1,Acsm3,Snca,Nupr1,Acaca,Aldob,Nppa,Pdk3,Adcy1
3_Member	GO Biological Processes	GO:0006753	nucleoside phosphate metabolic process	-2.28109	-0.392189	11/592	14104,14555,20216,20617,21881,56312,107476,230163,230899,236900,432530	Fasn,Gpd1,Acsm3,Snca,Tkt,Nupr1,Acaca,Aldob,Nppa,Pdk3,Adcy1
3_Member	GO Biological Processes	GO:1901137	carbohydrate derivative biosynthetic process	-2.23327	-0.354933	11/601	11600,14555,17751,20617,21881,56312,110095,230163,230899,236900,432530	Angpt1,Gpd1,Mt3,Snca,Tkt,Nupr1,Pygl,Aldob,Nppa,Pdk3,Adcy1
3_Member	GO Biological Processes	GO:0009165	nucleotide biosynthetic process	-2.18223	-0.305982	7/291	14555,20617,56312,230163,230899,236900,432530	Gpd1,Snca,Nupr1,Aldob,Nppa,Pdk3,Adcy1
3_Member	GO Biological Processes	GO:1901293	nucleoside phosphate biosynthetic process	-2.14329	-0.277305	7/296	14555,20617,56312,230163,230899,236900,432530	Gpd1,Snca,Nupr1,Aldob,Nppa,Pdk3,Adcy1
3_Member	GO Biological Processes	GO:0010675	regulation of cellular carbohydrate metabolic process	-2.07241	-0.237417	5/166	11450,16846,20617,56312,236900	Adipoq,Lep,Snca,Nupr1,Pdk3
3_Member	GO Biological Processes	GO:1900542	regulation of purine nucleotide metabolic process	-2.00457	-0.195223	4/111	14555,20617,56312,236900	Gpd1,Snca,Nupr1,Pdk3
3_Member	GO Biological Processes	GO:0055086	nucleobase-containing small molecule metabolic process	-1.97253	-0.179254	11/654	14104,14555,20216,20617,21881,56312,107476,230163,230899,236900,432530	Fasn,Gpd1,Acsm3,Snca,Tkt,Nupr1,Acaca,Aldob,Nppa,Pdk3,Adcy1
3_Member	GO Biological Processes	GO:0006140	regulation of nucleotide metabolic process	-1.9522	-0.167422	4/115	14555,20617,56312,236900	Gpd1,Snca,Nupr1,Pdk3
3_Member	GO Biological Processes	GO:0150076	neuroinflammatory response	-1.81763	-0.0699399	3/69	20617,56312,432530	Snca,Nupr1,Adcy1
3_Member	GO Biological Processes	GO:0090407	organophosphate biosynthetic process	-1.77866	-0.0446573	9/518	14555,20617,21881,56312,110095,230163,230899,236900,432530	Gpd1,Snca,Tkt,Nupr1,Pygl,Aldob,Nppa,Pdk3,Adcy1
3_Member	GO Biological Processes	GO:0010565	regulation of cellular ketone metabolic process	-1.66839	0	4/140	11450,20617,50781,236900	Adipoq,Snca,Dkk3,Pdk3
3_Member	GO Biological Processes	GO:0042180	cellular ketone metabolic process	-1.65354	0	5/212	11450,14555,20617,50781,236900	Adipoq,Gpd1,Snca,Dkk3,Pdk3
3_Member	GO Biological Processes	GO:0016052	carbohydrate catabolic process	-1.63858	0	4/143	14555,56312,110095,230163	Gpd1,Nupr1,Pygl,Aldob
3_Member	GO Biological Processes	GO:0062012	regulation of small molecule metabolic process	-1.5424	0	7/391	11450,14555,16846,20617,50781,56312,236900	Adipoq,Gpd1,Lep,Snca,Dkk3,Nupr1,Pdk3
3_Member	GO Biological Processes	GO:0006096	glycolytic process	-1.47999	0	3/93	14555,56312,230163	Gpd1,Nupr1,Aldob
3_Member	GO Biological Processes	GO:0006757	ATP generation from ADP	-1.46823	0	3/94	14555,56312,230163	Gpd1,Nupr1,Aldob
3_Member	GO Biological Processes	GO:0042866	pyruvate biosynthetic process	-1.43385	0	3/97	14555,56312,230163	Gpd1,Nupr1,Aldob
3_Member	GO Biological Processes	GO:0046496	nicotinamide nucleotide metabolic process	-1.42552	0	4/167	14555,21881,56312,230163	Gpd1,Tkt,Nupr1,Aldob
3_Member	GO Biological Processes	GO:0062013	positive regulation of small molecule metabolic process	-1.42552	0	4/167	11450,14555,20617,56312	Adipoq,Gpd1,Snca,Nupr1
3_Member	GO Biological Processes	GO:0019217	regulation of fatty acid metabolic process	-1.42268	0	3/98	11450,20617,236900	Adipoq,Snca,Pdk3
3_Member	GO Biological Processes	GO:0019362	pyridine nucleotide metabolic process	-1.40957	0	4/169	14555,21881,56312,230163	Gpd1,Tkt,Nupr1,Aldob
3_Member	GO Biological Processes	GO:0072524	pyridine-containing compound metabolic process	-1.37073	0	4/174	14555,21881,56312,230163	Gpd1,Tkt,Nupr1,Aldob
3_Member	GO Biological Processes	GO:0046031	ADP metabolic process	-1.35843	0	3/104	14555,56312,230163	Gpd1,Nupr1,Aldob
3_Member	GO Biological Processes	GO:0006165	nucleoside diphosphate phosphorylation	-1.32798	0	3/107	14555,56312,230163	Gpd1,Nupr1,Aldob
3_Member	GO Biological Processes	GO:0009135	purine nucleoside diphosphate metabolic process	-1.31806	0	3/108	14555,56312,230163	Gpd1,Nupr1,Aldob
3_Member	GO Biological Processes	GO:0009179	purine ribonucleoside diphosphate metabolic process	-1.31806	0	3/108	14555,56312,230163	Gpd1,Nupr1,Aldob
3_Member	GO Biological Processes	GO:0019359	nicotinamide nucleotide biosynthetic process	-1.30826	0	3/109	14555,56312,230163	Gpd1,Nupr1,Aldob
4_Summary	GO Biological Processes	GO:0070542	response to fatty acid	-5.4546	-2.2996	6/55	19220,20249,22227,78894,107476,236900,12583,18212,18979,19662	Ptgfr,Scd1,Ucp1,Aacs,Acaca,Pdk3,Cdo1,Ntrk2,Pon1,Rbp4
4_Member	GO Biological Processes	GO:0070542	response to fatty acid	-5.4546	-2.2996	6/55	19220,20249,22227,78894,107476,236900	Ptgfr,Scd1,Ucp1,Aacs,Acaca,Pdk3
4_Member	GO Biological Processes	GO:0071398	cellular response to fatty acid	-3.82317	-1.30802	4/36	19220,22227,107476,236900	Ptgfr,Ucp1,Acaca,Pdk3
4_Member	GO Biological Processes	GO:0001101	response to acid chemical	-3.27888	-0.980114	10/372	12583,18212,18979,19220,19662,20249,22227,78894,107476,236900	Cdo1,Ntrk2,Pon1,Ptgfr,Rbp4,Scd1,Ucp1,Aacs,Acaca,Pdk3
5_Summary	GO Biological Processes	GO:0016042	lipid catabolic process	-5.10774	-1.99875	12/330	11450,11812,16846,17751,18534,26458,56072,103968,104816,110460,234564,235674,12583,18979,234724,230163,11688,12700,20249,75769,19662,20517,20617,69908,57264,56018,269275,50781	Adipoq,Apoc1,Lep,Mt3,Pck1,Slc27a2,Lgals12,Plin1,Aspg,Acat2,Ces1f,Acaa1b,Cdo1,Pon1,Tat,Aldob,Alox8,Cish,Scd1,Plppr5,Rbp4,Slc22a1,Snca,Rab3b,Retn,Stard10,Acvr1c,Dkk3
5_Member	GO Biological Processes	GO:0016042	lipid catabolic process	-5.10774	-1.99875	12/330	11450,11812,16846,17751,18534,26458,56072,103968,104816,110460,234564,235674	Adipoq,Apoc1,Lep,Mt3,Pck1,Slc27a2,Lgals12,Plin1,Aspg,Acat2,Ces1f,Acaa1b
5_Member	GO Biological Processes	GO:0016054	organic acid catabolic process	-4.97372	-1.99875	10/232	11450,12583,16846,18534,18979,26458,110460,234564,234724,235674	Adipoq,Cdo1,Lep,Pck1,Pon1,Slc27a2,Acat2,Ces1f,Tat,Acaa1b
5_Member	GO Biological Processes	GO:0046395	carboxylic acid catabolic process	-4.97372	-1.99875	10/232	11450,12583,16846,18534,18979,26458,110460,234564,234724,235674	Adipoq,Cdo1,Lep,Pck1,Pon1,Slc27a2,Acat2,Ces1f,Tat,Acaa1b
5_Member	GO Biological Processes	GO:0044282	small molecule catabolic process	-4.9647	-1.99875	12/341	11450,12583,16846,17751,18534,18979,26458,110460,230163,234564,234724,235674	Adipoq,Cdo1,Lep,Mt3,Pck1,Pon1,Slc27a2,Acat2,Aldob,Ces1f,Tat,Acaa1b
5_Member	GO Biological Processes	GO:0009062	fatty acid catabolic process	-4.86321	-1.96197	7/104	11450,16846,18534,26458,110460,234564,235674	Adipoq,Lep,Pck1,Slc27a2,Acat2,Ces1f,Acaa1b
5_Member	GO Biological Processes	GO:0072329	monocarboxylic acid catabolic process	-4.36817	-1.64889	7/124	11450,16846,18534,26458,110460,234564,235674	Adipoq,Lep,Pck1,Slc27a2,Acat2,Ces1f,Acaa1b
5_Member	GO Biological Processes	GO:0032371	regulation of sterol transport	-4.12541	-1.50879	5/58	11450,11812,16846,18979,110460	Adipoq,Apoc1,Lep,Pon1,Acat2
5_Member	GO Biological Processes	GO:0032374	regulation of cholesterol transport	-4.12541	-1.50879	5/58	11450,11812,16846,18979,110460	Adipoq,Apoc1,Lep,Pon1,Acat2
5_Member	GO Biological Processes	GO:0030258	lipid modification	-3.88587	-1.32295	9/253	11450,11688,12700,16846,20249,26458,75769,110460,235674	Adipoq,Alox8,Cish,Lep,Scd1,Slc27a2,Plppr5,Acat2,Acaa1b
5_Member	GO Biological Processes	GO:0015850	organic hydroxy compound transport	-3.78432	-1.2924	9/261	11450,11812,16846,18979,19662,20517,20617,69908,110460	Adipoq,Apoc1,Lep,Pon1,Rbp4,Slc22a1,Snca,Rab3b,Acat2
5_Member	GO Biological Processes	GO:0006635	fatty acid beta-oxidation	-3.6491	-1.20858	5/73	11450,16846,26458,110460,235674	Adipoq,Lep,Slc27a2,Acat2,Acaa1b
5_Member	GO Biological Processes	GO:0034440	lipid oxidation	-3.60797	-1.175	6/116	11450,11688,16846,26458,110460,235674	Adipoq,Alox8,Lep,Slc27a2,Acat2,Acaa1b
5_Member	GO Biological Processes	GO:0044242	cellular lipid catabolic process	-3.53483	-1.13082	8/223	11450,16846,17751,18534,26458,110460,234564,235674	Adipoq,Lep,Mt3,Pck1,Slc27a2,Acat2,Ces1f,Acaa1b
5_Member	GO Biological Processes	GO:0032368	regulation of lipid transport	-3.23835	-0.961026	6/136	11450,11812,16846,18979,57264,110460	Adipoq,Apoc1,Lep,Pon1,Retn,Acat2
5_Member	GO Biological Processes	GO:0030301	cholesterol transport	-3.09966	-0.871741	5/96	11450,11812,16846,18979,110460	Adipoq,Apoc1,Lep,Pon1,Acat2
5_Member	GO Biological Processes	GO:0015918	sterol transport	-3.07928	-0.862605	5/97	11450,11812,16846,18979,110460	Adipoq,Apoc1,Lep,Pon1,Acat2
5_Member	GO Biological Processes	GO:0010876	lipid localization	-2.96453	-0.793439	10/409	11450,11812,16846,18979,19662,26458,56018,57264,110460,269275	Adipoq,Apoc1,Lep,Pon1,Rbp4,Slc27a2,Stard10,Retn,Acat2,Acvr1c
5_Member	GO Biological Processes	GO:0019395	fatty acid oxidation	-2.85219	-0.716488	5/109	11450,16846,26458,110460,235674	Adipoq,Lep,Slc27a2,Acat2,Acaa1b
5_Member	GO Biological Processes	GO:0006869	lipid transport	-2.79942	-0.674906	9/358	11450,11812,16846,18979,19662,26458,56018,57264,110460	Adipoq,Apoc1,Lep,Pon1,Rbp4,Slc27a2,Stard10,Retn,Acat2
5_Member	GO Biological Processes	GO:1905952	regulation of lipid localization	-2.72465	-0.63301	6/171	11450,11812,16846,18979,57264,110460	Adipoq,Apoc1,Lep,Pon1,Retn,Acat2
5_Member	GO Biological Processes	GO:0032373	positive regulation of sterol transport	-2.677	-0.60771	3/34	11450,18979,110460	Adipoq,Pon1,Acat2
5_Member	GO Biological Processes	GO:0032376	positive regulation of cholesterol transport	-2.677	-0.60771	3/34	11450,18979,110460	Adipoq,Pon1,Acat2
5_Member	GO Biological Processes	GO:0032370	positive regulation of lipid transport	-2.39237	-0.451241	4/86	11450,18979,57264,110460	Adipoq,Pon1,Retn,Acat2
5_Member	GO Biological Processes	GO:1905954	positive regulation of lipid localization	-2.03161	-0.204429	4/109	11450,18979,57264,110460	Adipoq,Pon1,Retn,Acat2
5_Member	GO Biological Processes	GO:0008202	steroid metabolic process	-1.96118	-0.17132	7/321	11812,16846,17751,18979,20249,26458,50781	Apoc1,Lep,Mt3,Pon1,Scd1,Slc27a2,Dkk3
5_Member	GO Biological Processes	GO:0008203	cholesterol metabolic process	-1.75195	-0.0239005	4/132	11812,16846,17751,18979	Apoc1,Lep,Mt3,Pon1
5_Member	GO Biological Processes	GO:1902652	secondary alcohol metabolic process	-1.68872	0	4/138	11812,16846,17751,18979	Apoc1,Lep,Mt3,Pon1
5_Member	GO Biological Processes	GO:0016125	sterol metabolic process	-1.65837	0	4/141	11812,16846,17751,18979	Apoc1,Lep,Mt3,Pon1
6_Summary	GO Biological Processes	GO:0034762	regulation of transmembrane transport	-4.98137	-1.99875	16/592	11450,14167,14613,16485,16519,16846,17395,20617,23921,24012,56808,66402,84506,209195,230899,238076,14813,20517,21906,22227,72160,14407,69908,18979	Adipoq,Fgf12,Gja5,Kcna1,Kcnj3,Lep,Mmp9,Snca,Sh2b2,Rgs7,Cacna2d2,Sln,Hamp,Clic6,Nppa,Kcns3,Grin2c,Slc22a1,Otop1,Ucp1,Tmem163,Gabrg3,Rab3b,Pon1
6_Member	GO Biological Processes	GO:0034762	regulation of transmembrane transport	-4.98137	-1.99875	16/592	11450,14167,14613,16485,16519,16846,17395,20617,23921,24012,56808,66402,84506,209195,230899,238076	Adipoq,Fgf12,Gja5,Kcna1,Kcnj3,Lep,Mmp9,Snca,Sh2b2,Rgs7,Cacna2d2,Sln,Hamp,Clic6,Nppa,Kcns3
6_Member	GO Biological Processes	GO:0034765	regulation of ion transmembrane transport	-3.98582	-1.39149	13/498	14167,14613,16485,16519,17395,20617,24012,56808,66402,84506,209195,230899,238076	Fgf12,Gja5,Kcna1,Kcnj3,Mmp9,Snca,Rgs7,Cacna2d2,Sln,Hamp,Clic6,Nppa,Kcns3
6_Member	GO Biological Processes	GO:0098655	cation transmembrane transport	-3.7477	-1.27557	16/752	14167,14813,16485,16519,17395,20517,20617,21906,22227,24012,56808,66402,72160,84506,230899,238076	Fgf12,Grin2c,Kcna1,Kcnj3,Mmp9,Slc22a1,Snca,Otop1,Ucp1,Rgs7,Cacna2d2,Sln,Tmem163,Hamp,Nppa,Kcns3
6_Member	GO Biological Processes	GO:0098660	inorganic ion transmembrane transport	-3.43343	-1.06954	15/722	14167,14407,14813,16485,16519,20617,21906,22227,24012,56808,66402,72160,84506,230899,238076	Fgf12,Gabrg3,Grin2c,Kcna1,Kcnj3,Snca,Otop1,Ucp1,Rgs7,Cacna2d2,Sln,Tmem163,Hamp,Nppa,Kcns3
6_Member	GO Biological Processes	GO:0098662	inorganic cation transmembrane transport	-3.2927	-0.980114	14/665	14167,14813,16485,16519,20617,21906,22227,24012,56808,66402,72160,84506,230899,238076	Fgf12,Grin2c,Kcna1,Kcnj3,Snca,Otop1,Ucp1,Rgs7,Cacna2d2,Sln,Tmem163,Hamp,Nppa,Kcns3
6_Member	GO Biological Processes	GO:0043269	regulation of ion transport	-3.23184	-0.959723	15/755	14167,14613,16485,16519,16846,17395,20617,24012,56808,66402,69908,84506,209195,230899,238076	Fgf12,Gja5,Kcna1,Kcnj3,Lep,Mmp9,Snca,Rgs7,Cacna2d2,Sln,Rab3b,Hamp,Clic6,Nppa,Kcns3
6_Member	GO Biological Processes	GO:0032409	regulation of transporter activity	-2.81097	-0.682762	8/288	11450,14167,16485,17395,18979,20617,66402,230899	Adipoq,Fgf12,Kcna1,Mmp9,Pon1,Snca,Sln,Nppa
6_Member	GO Biological Processes	GO:1901381	positive regulation of potassium ion transmembrane transport	-2.38407	-0.445347	3/43	16485,24012,230899	Kcna1,Rgs7,Nppa
6_Member	GO Biological Processes	GO:0043268	positive regulation of potassium ion transport	-2.15238	-0.282316	3/52	16485,24012,230899	Kcna1,Rgs7,Nppa
6_Member	GO Biological Processes	GO:1904062	regulation of cation transmembrane transport	-2.14687	-0.278854	8/371	14167,16485,17395,20617,24012,66402,84506,230899	Fgf12,Kcna1,Mmp9,Snca,Rgs7,Sln,Hamp,Nppa
6_Member	GO Biological Processes	GO:0006813	potassium ion transport	-2.00423	-0.195223	6/241	14613,16485,16519,24012,230899,238076	Gja5,Kcna1,Kcnj3,Rgs7,Nppa,Kcns3
6_Member	GO Biological Processes	GO:0015672	monovalent inorganic cation transport	-1.94829	-0.165192	9/485	14167,14613,16485,16519,21906,22227,24012,230899,238076	Fgf12,Gja5,Kcna1,Kcnj3,Otop1,Ucp1,Rgs7,Nppa,Kcns3
6_Member	GO Biological Processes	GO:0043270	positive regulation of ion transport	-1.84818	-0.0911124	7/338	14167,16485,16846,20617,24012,69908,230899	Fgf12,Kcna1,Lep,Snca,Rgs7,Rab3b,Nppa
6_Member	GO Biological Processes	GO:0032411	positive regulation of transporter activity	-1.79611	-0.0545623	4/128	11450,16485,18979,230899	Adipoq,Kcna1,Pon1,Nppa
6_Member	GO Biological Processes	GO:0071804	cellular potassium ion transport	-1.74224	-0.0189859	5/201	16485,16519,24012,230899,238076	Kcna1,Kcnj3,Rgs7,Nppa,Kcns3
6_Member	GO Biological Processes	GO:0071805	potassium ion transmembrane transport	-1.74224	-0.0189859	5/201	16485,16519,24012,230899,238076	Kcna1,Kcnj3,Rgs7,Nppa,Kcns3
6_Member	GO Biological Processes	GO:0022898	regulation of transmembrane transporter activity	-1.73234	-0.0116101	6/277	14167,16485,17395,20617,66402,230899	Fgf12,Kcna1,Mmp9,Snca,Sln,Nppa
6_Member	GO Biological Processes	GO:1901379	regulation of potassium ion transmembrane transport	-1.55385	0	3/87	16485,24012,230899	Kcna1,Rgs7,Nppa
6_Member	GO Biological Processes	GO:0034764	positive regulation of transmembrane transport	-1.39531	0	5/249	11450,16485,20617,24012,230899	Adipoq,Kcna1,Snca,Rgs7,Nppa
6_Member	GO Biological Processes	GO:1904064	positive regulation of cation transmembrane transport	-1.37073	0	4/174	16485,20617,24012,230899	Kcna1,Snca,Rgs7,Nppa
6_Member	GO Biological Processes	GO:2001257	regulation of cation channel activity	-1.3407	0	4/178	14167,16485,17395,230899	Fgf12,Kcna1,Mmp9,Nppa
6_Member	GO Biological Processes	GO:0010959	regulation of metal ion transport	-1.33639	0	7/434	14167,16485,20617,24012,66402,84506,230899	Fgf12,Kcna1,Snca,Rgs7,Sln,Hamp,Nppa
6_Member	GO Biological Processes	GO:0043266	regulation of potassium ion transport	-1.30826	0	3/109	16485,24012,230899	Kcna1,Rgs7,Nppa
7_Summary	GO Biological Processes	GO:0006790	sulfur compound metabolic process	-4.82537	-1.96197	11/295	11600,12583,14104,14778,14867,20216,20617,72902,107476,232087,236900,16485,238076	Angpt1,Cdo1,Fasn,Gpx3,Gstm6,Acsm3,Snca,Spock3,Acaca,Mat2a,Pdk3,Kcna1,Kcns3
7_Member	GO Biological Processes	GO:0006790	sulfur compound metabolic process	-4.82537	-1.96197	11/295	11600,12583,14104,14778,14867,20216,20617,72902,107476,232087,236900	Angpt1,Cdo1,Fasn,Gpx3,Gstm6,Acsm3,Snca,Spock3,Acaca,Mat2a,Pdk3
7_Member	GO Biological Processes	GO:0006637	acyl-CoA metabolic process	-3.34126	-1.00819	5/85	14104,20216,20617,107476,236900	Fasn,Acsm3,Snca,Acaca,Pdk3
7_Member	GO Biological Processes	GO:0035383	thioester metabolic process	-3.34126	-1.00819	5/85	14104,20216,20617,107476,236900	Fasn,Acsm3,Snca,Acaca,Pdk3
7_Member	GO Biological Processes	GO:0033865	nucleoside bisphosphate metabolic process	-2.98091	-0.801444	5/102	14104,20216,20617,107476,236900	Fasn,Acsm3,Snca,Acaca,Pdk3
7_Member	GO Biological Processes	GO:0033875	ribonucleoside bisphosphate metabolic process	-2.98091	-0.801444	5/102	14104,20216,20617,107476,236900	Fasn,Acsm3,Snca,Acaca,Pdk3
7_Member	GO Biological Processes	GO:0034032	purine nucleoside bisphosphate metabolic process	-2.98091	-0.801444	5/102	14104,20216,20617,107476,236900	Fasn,Acsm3,Snca,Acaca,Pdk3
7_Member	GO Biological Processes	GO:0006084	acetyl-CoA metabolic process	-2.677	-0.60771	3/34	14104,107476,236900	Fasn,Acaca,Pdk3
7_Member	GO Biological Processes	GO:0044272	sulfur compound biosynthetic process	-2.33927	-0.41703	4/89	11600,20617,232087,236900	Angpt1,Snca,Mat2a,Pdk3
7_Member	GO Biological Processes	GO:0051259	protein complex oligomerization	-1.57804	0	5/222	16485,20617,107476,232087,238076	Kcna1,Snca,Acaca,Mat2a,Kcns3
8_Summary	GO Biological Processes	GO:0007190	activation of adenylate cyclase activity	-4.77815	-1.96197	4/21	11556,22095,381489,432530,19088,19220,230899,18212	Adrb3,Tshr,Rxfp1,Adcy1,Prkar2b,Ptgfr,Nppa,Ntrk2
8_Member	GO Biological Processes	GO:0007190	activation of adenylate cyclase activity	-4.77815	-1.96197	4/21	11556,22095,381489,432530	Adrb3,Tshr,Rxfp1,Adcy1
8_Member	GO Biological Processes	GO:0019935	cyclic-nucleotide-mediated signaling	-2.78529	-0.667723	7/226	11556,19088,19220,22095,230899,381489,432530	Adrb3,Prkar2b,Ptgfr,Tshr,Nppa,Rxfp1,Adcy1
8_Member	GO Biological Processes	GO:0019933	cAMP-mediated signaling	-2.40888	-0.455746	6/198	11556,19088,19220,22095,381489,432530	Adrb3,Prkar2b,Ptgfr,Tshr,Rxfp1,Adcy1
8_Member	GO Biological Processes	GO:0007189	adenylate cyclase-activating G protein-coupled receptor signaling pathway	-2.36701	-0.433067	5/141	11556,19220,22095,381489,432530	Adrb3,Ptgfr,Tshr,Rxfp1,Adcy1
8_Member	GO Biological Processes	GO:0019932	second-messenger-mediated signaling	-1.7247	-0.00687213	8/442	11556,18212,19088,19220,22095,230899,381489,432530	Adrb3,Ntrk2,Prkar2b,Ptgfr,Tshr,Nppa,Rxfp1,Adcy1
8_Member	GO Biological Processes	GO:0007188	adenylate cyclase-modulating G protein-coupled receptor signaling pathway	-1.6002	0	5/219	11556,19220,22095,381489,432530	Adrb3,Ptgfr,Tshr,Rxfp1,Adcy1
8_Member	GO Biological Processes	GO:0007187	G protein-coupled receptor signaling pathway, coupled to cyclic nucleotide second messenger	-1.41424	0	5/246	11556,19220,22095,381489,432530	Adrb3,Ptgfr,Tshr,Rxfp1,Adcy1
9_Summary	GO Biological Processes	GO:0035357	peroxisome proliferator activated receptor signaling pathway	-4.77815	-1.96197	4/21	11688,16846,56018,236900,13358,14407,18212,19662,20617,21819,26458,209195	Alox8,Lep,Stard10,Pdk3,Slc25a1,Gabrg3,Ntrk2,Rbp4,Snca,Tg,Slc27a2,Clic6
9_Member	GO Biological Processes	GO:0035357	peroxisome proliferator activated receptor signaling pathway	-4.77815	-1.96197	4/21	11688,16846,56018,236900	Alox8,Lep,Stard10,Pdk3
9_Member	GO Biological Processes	GO:0035360	positive regulation of peroxisome proliferator activated receptor signaling pathway	-4.64354	-1.8943	3/8	11688,16846,56018	Alox8,Lep,Stard10
9_Member	GO Biological Processes	GO:0035358	regulation of peroxisome proliferator activated receptor signaling pathway	-3.84504	-1.31063	3/14	11688,16846,56018	Alox8,Lep,Stard10
9_Member	GO Biological Processes	GO:0006820	anion transport	-1.81014	-0.0655278	10/600	13358,14407,16846,18212,19662,20617,21819,26458,56018,209195	Slc25a1,Gabrg3,Lep,Ntrk2,Rbp4,Snca,Tg,Slc27a2,Stard10,Clic6
9_Member	GO Biological Processes	GO:0046942	carboxylic acid transport	-1.79154	-0.0515105	7/347	13358,16846,18212,19662,20617,26458,56018	Slc25a1,Lep,Ntrk2,Rbp4,Snca,Slc27a2,Stard10
9_Member	GO Biological Processes	GO:0015849	organic acid transport	-1.77924	-0.0446573	7/349	13358,16846,18212,19662,20617,26458,56018	Slc25a1,Lep,Ntrk2,Rbp4,Snca,Slc27a2,Stard10
9_Member	GO Biological Processes	GO:0046717	acid secretion	-1.75195	-0.0239005	4/132	16846,18212,20617,56018	Lep,Ntrk2,Snca,Stard10
9_Member	GO Biological Processes	GO:0030522	intracellular receptor signaling pathway	-1.64578	0	5/213	11688,16846,18212,56018,236900	Alox8,Lep,Ntrk2,Stard10,Pdk3
9_Member	GO Biological Processes	GO:0015718	monocarboxylic acid transport	-1.3556	0	4/176	16846,19662,26458,56018	Lep,Rbp4,Slc27a2,Stard10
10_Summary	GO Biological Processes	GO:0055114	oxidation-reduction process	-4.75332	-1.95486	13/419	11450,11688,14555,16846,17751,18682,20203,20617,26458,110095,110460,230163,235674,56312,11812,13838,14813,15439,17395,18213,20661,22253,227541,269275	Adipoq,Alox8,Gpd1,Lep,Mt3,Phkg1,S100b,Snca,Slc27a2,Pygl,Acat2,Aldob,Acaa1b,Nupr1,Apoc1,Epha4,Grin2c,Hp,Mmp9,Ntrk3,Sort1,Unc5c,Camk1d,Acvr1c
10_Member	GO Biological Processes	GO:0055114	oxidation-reduction process	-4.75332	-1.95486	13/419	11450,11688,14555,16846,17751,18682,20203,20617,26458,110095,110460,230163,235674	Adipoq,Alox8,Gpd1,Lep,Mt3,Phkg1,S100b,Snca,Slc27a2,Pygl,Acat2,Aldob,Acaa1b
10_Member	GO Biological Processes	GO:0006112	energy reserve metabolic process	-3.24947	-0.961026	5/89	16846,17751,18682,20203,110095	Lep,Mt3,Phkg1,S100b,Pygl
10_Member	GO Biological Processes	GO:0010507	negative regulation of autophagy	-2.60707	-0.562965	4/75	16846,17751,20617,56312	Lep,Mt3,Snca,Nupr1
10_Member	GO Biological Processes	GO:0015980	energy derivation by oxidation of organic compounds	-2.53912	-0.524239	7/250	14555,16846,17751,18682,20203,20617,110095	Gpd1,Lep,Mt3,Phkg1,S100b,Snca,Pygl
10_Member	GO Biological Processes	GO:0009895	negative regulation of catabolic process	-2.53595	-0.524239	8/319	11812,13838,14813,15439,16846,17751,20617,56312	Apoc1,Epha4,Grin2c,Hp,Lep,Mt3,Snca,Nupr1
10_Member	GO Biological Processes	GO:0006091	generation of precursor metabolites and energy	-2.52684	-0.520772	9/393	14555,16846,17751,18682,20203,20617,56312,110095,230163	Gpd1,Lep,Mt3,Phkg1,S100b,Snca,Nupr1,Pygl,Aldob
10_Member	GO Biological Processes	GO:0010942	positive regulation of cell death	-2.51295	-0.517954	13/718	11450,15439,16846,17395,17751,18213,20203,20617,20661,22253,56312,227541,269275	Adipoq,Hp,Lep,Mmp9,Mt3,Ntrk3,S100b,Snca,Sort1,Unc5c,Nupr1,Camk1d,Acvr1c
10_Member	GO Biological Processes	GO:0043065	positive regulation of apoptotic process	-2.00036	-0.193132	11/648	11450,16846,17395,18213,20203,20617,20661,22253,56312,227541,269275	Adipoq,Lep,Mmp9,Ntrk3,S100b,Snca,Sort1,Unc5c,Nupr1,Camk1d,Acvr1c
10_Member	GO Biological Processes	GO:0043068	positive regulation of programmed cell death	-1.97714	-0.182145	11/653	11450,16846,17395,18213,20203,20617,20661,22253,56312,227541,269275	Adipoq,Lep,Mmp9,Ntrk3,S100b,Snca,Sort1,Unc5c,Nupr1,Camk1d,Acvr1c
10_Member	GO Biological Processes	GO:0031330	negative regulation of cellular catabolic process	-1.78846	-0.0499494	6/269	13838,15439,16846,17751,20617,56312	Epha4,Hp,Lep,Mt3,Snca,Nupr1

## Sheet: 4W-post-TAC up-regulated BP
GroupID	Category	Term	Description	LogP	Log(q-value)	InTerm_InList	Genes	Symbols
1_Summary	GO Biological Processes	GO:0030198	extracellular matrix organization	-33.4409	-29.2445	43/306	11595,12814,12818,12819,12822,12825,12826,12827,12828,12831,12832,12837,12842,12843,12845,13717,14268,16998,17022,17387,17390,18383,19288,20289,20319,20682,21808,23876,26561,50706,69538,76293,77794,94352,100952,107581,213945,216725,223838,239337,329941,373864,654812,20969,11459,16664,17926,22240,50490,50530,56320,68760,242553	Acan,Col11a1,Col14a1,Col15a1,Col18a1,Col3a1,Col4a1,Col4a2,Col4a3,Col5a1,Col5a2,Col8a1,Col1a1,Col1a2,Comp,Eln,Fn1,Ltbp3,Lum,Mmp14,Mmp2,Tnfrsf11b,Ptx3,Scx,Sfrp2,Sox9,Tgfb2,Fbln5,Mmp23,Postn,Antxr1,Mfap4,Adamtsl2,Loxl2,Emilin1,Col16a1,Col28a1,Adamts2,Adamts20,Adamts12,Col8a2,Col27a1,Angptl7,Sdc1,Acta1,Krt14,Myoc,Dpysl3,Nox4,Mfap5,Dbn1,Synpo2l,Kank4
1_Member	GO Biological Processes	GO:0030198	extracellular matrix organization	-33.4409	-29.2445	43/306	11595,12814,12818,12819,12822,12825,12826,12827,12828,12831,12832,12837,12842,12843,12845,13717,14268,16998,17022,17387,17390,18383,19288,20289,20319,20682,21808,23876,26561,50706,69538,76293,77794,94352,100952,107581,213945,216725,223838,239337,329941,373864,654812	Acan,Col11a1,Col14a1,Col15a1,Col18a1,Col3a1,Col4a1,Col4a2,Col4a3,Col5a1,Col5a2,Col8a1,Col1a1,Col1a2,Comp,Eln,Fn1,Ltbp3,Lum,Mmp14,Mmp2,Tnfrsf11b,Ptx3,Scx,Sfrp2,Sox9,Tgfb2,Fbln5,Mmp23,Postn,Antxr1,Mfap4,Adamtsl2,Loxl2,Emilin1,Col16a1,Col28a1,Adamts2,Adamts20,Adamts12,Col8a2,Col27a1,Angptl7
1_Member	GO Biological Processes	GO:0043062	extracellular structure organization	-31.7844	-27.889	44/356	11595,12814,12818,12819,12822,12825,12826,12827,12828,12831,12832,12837,12842,12843,12845,13717,14268,16998,17022,17387,17390,18383,19288,20289,20319,20682,20969,21808,23876,26561,50706,69538,76293,77794,94352,100952,107581,213945,216725,223838,239337,329941,373864,654812	Acan,Col11a1,Col14a1,Col15a1,Col18a1,Col3a1,Col4a1,Col4a2,Col4a3,Col5a1,Col5a2,Col8a1,Col1a1,Col1a2,Comp,Eln,Fn1,Ltbp3,Lum,Mmp14,Mmp2,Tnfrsf11b,Ptx3,Scx,Sfrp2,Sox9,Sdc1,Tgfb2,Fbln5,Mmp23,Postn,Antxr1,Mfap4,Adamtsl2,Loxl2,Emilin1,Col16a1,Col28a1,Adamts2,Adamts20,Adamts12,Col8a2,Col27a1,Angptl7
1_Member	GO Biological Processes	GO:0030199	collagen fibril organization	-17.67	-13.9507	16/57	11595,12814,12818,12825,12831,12832,12842,12843,12845,17022,20289,20319,21808,94352,100952,216725	Acan,Col11a1,Col14a1,Col3a1,Col5a1,Col5a2,Col1a1,Col1a2,Comp,Lum,Scx,Sfrp2,Tgfb2,Loxl2,Emilin1,Adamts2
1_Member	GO Biological Processes	GO:0097435	supramolecular fiber organization	-7.97958	-4.92932	29/746	11459,11595,12814,12818,12825,12831,12832,12842,12843,12845,13717,16664,16998,17022,17926,20289,20319,21808,22240,23876,50490,50530,56320,68760,76293,94352,100952,216725,242553	Acta1,Acan,Col11a1,Col14a1,Col3a1,Col5a1,Col5a2,Col1a1,Col1a2,Comp,Eln,Krt14,Ltbp3,Lum,Myoc,Scx,Sfrp2,Tgfb2,Dpysl3,Fbln5,Nox4,Mfap5,Dbn1,Synpo2l,Mfap4,Loxl2,Emilin1,Adamts2,Kank4
2_Summary	GO Biological Processes	GO:0032963	collagen metabolic process	-12.7594	-9.26197	16/111	12831,12842,12843,13038,14268,14789,17387,17390,17534,20289,26561,52377,76293,100952,210530,216725	Col5a1,Col1a1,Col1a2,Ctsk,Fn1,P3h3,Mmp14,Mmp2,Mrc2,Scx,Mmp23,Rcn3,Mfap4,Emilin1,P3h2,Adamts2
2_Member	GO Biological Processes	GO:0032963	collagen metabolic process	-12.7594	-9.26197	16/111	12831,12842,12843,13038,14268,14789,17387,17390,17534,20289,26561,52377,76293,100952,210530,216725	Col5a1,Col1a1,Col1a2,Ctsk,Fn1,P3h3,Mmp14,Mmp2,Mrc2,Scx,Mmp23,Rcn3,Mfap4,Emilin1,P3h2,Adamts2
2_Member	GO Biological Processes	GO:0032964	collagen biosynthetic process	-5.40413	-2.94013	7/57	12831,12842,14268,14789,20289,52377,100952	Col5a1,Col1a1,Fn1,P3h3,Scx,Rcn3,Emilin1
2_Member	GO Biological Processes	GO:0010712	regulation of collagen metabolic process	-2.43497	-0.726709	4/55	14268,20289,76293,100952	Fn1,Scx,Mfap4,Emilin1
2_Member	GO Biological Processes	GO:0032965	regulation of collagen biosynthetic process	-1.75067	-0.206519	3/48	14268,20289,100952	Fn1,Scx,Emilin1
3_Summary	GO Biological Processes	GO:0001501	skeletal system development	-12.0394	-8.62111	30/538	11595,12111,12643,12814,12832,12842,12843,12845,13038,14118,16998,17242,17313,17387,17390,17926,20289,20319,20378,20613,20682,20692,21384,21808,54635,69480,94352,239337,329872,373864,12831,15904,20681,23876,12818,56808	Acan,Bgn,Chad,Col11a1,Col5a2,Col1a1,Col1a2,Comp,Ctsk,Fbn1,Ltbp3,Mdk,Mgp,Mmp14,Mmp2,Myoc,Scx,Sfrp2,Frzb,Snai1,Sox9,Sparc,Tbx15,Tgfb2,Pdgfc,Ttc9,Loxl2,Adamts12,Frem1,Col27a1,Col5a1,Id4,Sox8,Fbln5,Col14a1,Cacna2d2
3_Member	GO Biological Processes	GO:0001501	skeletal system development	-12.0394	-8.62111	30/538	11595,12111,12643,12814,12832,12842,12843,12845,13038,14118,16998,17242,17313,17387,17390,17926,20289,20319,20378,20613,20682,20692,21384,21808,54635,69480,94352,239337,329872,373864	Acan,Bgn,Chad,Col11a1,Col5a2,Col1a1,Col1a2,Comp,Ctsk,Fbn1,Ltbp3,Mdk,Mgp,Mmp14,Mmp2,Myoc,Scx,Sfrp2,Frzb,Snai1,Sox9,Sparc,Tbx15,Tgfb2,Pdgfc,Ttc9,Loxl2,Adamts12,Frem1,Col27a1
3_Member	GO Biological Processes	GO:0061448	connective tissue development	-10.8473	-7.55403	21/282	11595,12111,12814,12831,12842,12845,13038,15904,16998,17242,17313,20289,20319,20378,20613,20681,20682,21808,94352,239337,373864	Acan,Bgn,Col11a1,Col5a1,Col1a1,Comp,Ctsk,Id4,Ltbp3,Mdk,Mgp,Scx,Sfrp2,Frzb,Snai1,Sox8,Sox9,Tgfb2,Loxl2,Adamts12,Col27a1
3_Member	GO Biological Processes	GO:0048705	skeletal system morphogenesis	-6.56593	-3.84666	15/254	11595,12643,12814,12842,12845,16998,17387,17390,20289,20319,20682,21384,21808,329872,373864	Acan,Chad,Col11a1,Col1a1,Comp,Ltbp3,Mmp14,Mmp2,Scx,Sfrp2,Sox9,Tbx15,Tgfb2,Frem1,Col27a1
4_Summary	GO Biological Processes	GO:0001568	blood vessel development	-11.0586	-7.70725	34/752	12654,12819,12822,12825,12826,12827,12828,12831,12837,12842,12843,12845,13874,14268,17242,17390,19242,20254,20317,20319,20692,21808,23876,27279,64103,68792,69538,71690,94352,100952,107449,319909,329941,654812,14160,16009,18612,20682,21828,56312,235505,268857,11688,14789,16323,20378,20720,50490,78896,93695,210530,329278	Chil1,Col15a1,Col18a1,Col3a1,Col4a1,Col4a2,Col4a3,Col5a1,Col8a1,Col1a1,Col1a2,Comp,Ereg,Fn1,Mdk,Mmp2,Ptn,Scg2,Serpinf1,Sfrp2,Sparc,Tgfb2,Fbln5,Tnfrsf12a,Tnmd,Srpx2,Antxr1,Esm1,Loxl2,Emilin1,Unc5b,Ism1,Col8a2,Angptl7,Lgr5,Igfbp3,Etv4,Sox9,Thbs4,Nupr1,Cd109,Nlrc3,Alox8,P3h3,Inhba,Frzb,Serpine2,Nox4,Ecrg4,Gpnmb,P3h2,Tnn
4_Member	GO Biological Processes	GO:0001568	blood vessel development	-11.0586	-7.70725	34/752	12654,12819,12822,12825,12826,12827,12828,12831,12837,12842,12843,12845,13874,14268,17242,17390,19242,20254,20317,20319,20692,21808,23876,27279,64103,68792,69538,71690,94352,100952,107449,319909,329941,654812	Chil1,Col15a1,Col18a1,Col3a1,Col4a1,Col4a2,Col4a3,Col5a1,Col8a1,Col1a1,Col1a2,Comp,Ereg,Fn1,Mdk,Mmp2,Ptn,Scg2,Serpinf1,Sfrp2,Sparc,Tgfb2,Fbln5,Tnfrsf12a,Tnmd,Srpx2,Antxr1,Esm1,Loxl2,Emilin1,Unc5b,Ism1,Col8a2,Angptl7
4_Member	GO Biological Processes	GO:0001944	vasculature development	-10.5225	-7.36747	34/787	12654,12819,12822,12825,12826,12827,12828,12831,12837,12842,12843,12845,13874,14268,17242,17390,19242,20254,20317,20319,20692,21808,23876,27279,64103,68792,69538,71690,94352,100952,107449,319909,329941,654812	Chil1,Col15a1,Col18a1,Col3a1,Col4a1,Col4a2,Col4a3,Col5a1,Col8a1,Col1a1,Col1a2,Comp,Ereg,Fn1,Mdk,Mmp2,Ptn,Scg2,Serpinf1,Sfrp2,Sparc,Tgfb2,Fbln5,Tnfrsf12a,Tnmd,Srpx2,Antxr1,Esm1,Loxl2,Emilin1,Unc5b,Ism1,Col8a2,Angptl7
4_Member	GO Biological Processes	GO:0072358	cardiovascular system development	-10.5225	-7.36747	34/787	12654,12819,12822,12825,12826,12827,12828,12831,12837,12842,12843,12845,13874,14268,17242,17390,19242,20254,20317,20319,20692,21808,23876,27279,64103,68792,69538,71690,94352,100952,107449,319909,329941,654812	Chil1,Col15a1,Col18a1,Col3a1,Col4a1,Col4a2,Col4a3,Col5a1,Col8a1,Col1a1,Col1a2,Comp,Ereg,Fn1,Mdk,Mmp2,Ptn,Scg2,Serpinf1,Sfrp2,Sparc,Tgfb2,Fbln5,Tnfrsf12a,Tnmd,Srpx2,Antxr1,Esm1,Loxl2,Emilin1,Unc5b,Ism1,Col8a2,Angptl7
4_Member	GO Biological Processes	GO:0001525	angiogenesis	-10.4738	-7.35656	28/542	12654,12819,12822,12826,12827,12828,12837,13874,14268,17242,17390,19242,20254,20317,20319,20692,21808,23876,27279,64103,68792,71690,94352,100952,107449,319909,329941,654812	Chil1,Col15a1,Col18a1,Col4a1,Col4a2,Col4a3,Col8a1,Ereg,Fn1,Mdk,Mmp2,Ptn,Scg2,Serpinf1,Sfrp2,Sparc,Tgfb2,Fbln5,Tnfrsf12a,Tnmd,Srpx2,Esm1,Loxl2,Emilin1,Unc5b,Ism1,Col8a2,Angptl7
4_Member	GO Biological Processes	GO:0048514	blood vessel morphogenesis	-9.93363	-6.85118	30/654	12654,12819,12822,12825,12826,12827,12828,12837,12845,13874,14268,17242,17390,19242,20254,20317,20319,20692,21808,23876,27279,64103,68792,71690,94352,100952,107449,319909,329941,654812	Chil1,Col15a1,Col18a1,Col3a1,Col4a1,Col4a2,Col4a3,Col8a1,Comp,Ereg,Fn1,Mdk,Mmp2,Ptn,Scg2,Serpinf1,Sfrp2,Sparc,Tgfb2,Fbln5,Tnfrsf12a,Tnmd,Srpx2,Esm1,Loxl2,Emilin1,Unc5b,Ism1,Col8a2,Angptl7
4_Member	GO Biological Processes	GO:0050673	epithelial cell proliferation	-7.29797	-4.4633	21/444	12828,12837,13874,14160,16009,17242,18612,19242,20254,20317,20319,20682,20692,21808,21828,56312,64103,94352,235505,268857,329941	Col4a3,Col8a1,Ereg,Lgr5,Igfbp3,Mdk,Etv4,Ptn,Scg2,Serpinf1,Sfrp2,Sox9,Sparc,Tgfb2,Thbs4,Nupr1,Tnmd,Loxl2,Cd109,Nlrc3,Col8a2
4_Member	GO Biological Processes	GO:0050680	negative regulation of epithelial cell proliferation	-6.8276	-4.07836	12/148	12828,18612,19242,20317,20319,20682,20692,21808,56312,64103,235505,268857	Col4a3,Etv4,Ptn,Serpinf1,Sfrp2,Sox9,Sparc,Tgfb2,Nupr1,Tnmd,Cd109,Nlrc3
4_Member	GO Biological Processes	GO:1901343	negative regulation of vasculature development	-6.13703	-3.49693	11/141	12827,12828,19242,20317,20692,21808,23876,64103,100952,319909,654812	Col4a2,Col4a3,Ptn,Serpinf1,Sparc,Tgfb2,Fbln5,Tnmd,Emilin1,Ism1,Angptl7
4_Member	GO Biological Processes	GO:0016525	negative regulation of angiogenesis	-5.76065	-3.21747	10/124	12827,12828,19242,20317,20692,21808,23876,64103,100952,319909	Col4a2,Col4a3,Ptn,Serpinf1,Sparc,Tgfb2,Fbln5,Tnmd,Emilin1,Ism1
4_Member	GO Biological Processes	GO:2000181	negative regulation of blood vessel morphogenesis	-5.63497	-3.11982	10/128	12827,12828,19242,20317,20692,21808,23876,64103,100952,319909	Col4a2,Col4a3,Ptn,Serpinf1,Sparc,Tgfb2,Fbln5,Tnmd,Emilin1,Ism1
4_Member	GO Biological Processes	GO:0008285	negative regulation of cell proliferation	-5.57592	-3.06972	24/712	11688,12828,13874,14789,16009,16323,18612,19242,20317,20319,20378,20682,20692,20720,21808,50490,56312,64103,78896,93695,210530,235505,268857,329278	Alox8,Col4a3,Ereg,P3h3,Igfbp3,Inhba,Etv4,Ptn,Serpinf1,Sfrp2,Frzb,Sox9,Sparc,Serpine2,Tgfb2,Nox4,Nupr1,Tnmd,Ecrg4,Gpnmb,P3h2,Cd109,Nlrc3,Tnn
4_Member	GO Biological Processes	GO:1901342	regulation of vasculature development	-5.33643	-2.89168	16/360	12654,12827,12828,17242,19242,20317,20319,20692,21808,23876,27279,64103,68792,100952,319909,654812	Chil1,Col4a2,Col4a3,Mdk,Ptn,Serpinf1,Sfrp2,Sparc,Tgfb2,Fbln5,Tnfrsf12a,Tnmd,Srpx2,Emilin1,Ism1,Angptl7
4_Member	GO Biological Processes	GO:0045765	regulation of angiogenesis	-5.26487	-2.83932	15/323	12654,12827,12828,17242,19242,20317,20319,20692,21808,23876,27279,64103,68792,100952,319909	Chil1,Col4a2,Col4a3,Mdk,Ptn,Serpinf1,Sfrp2,Sparc,Tgfb2,Fbln5,Tnfrsf12a,Tnmd,Srpx2,Emilin1,Ism1
4_Member	GO Biological Processes	GO:0050678	regulation of epithelial cell proliferation	-4.47483	-2.21293	15/377	12828,17242,18612,19242,20254,20317,20319,20682,20692,21808,21828,56312,64103,235505,268857	Col4a3,Mdk,Etv4,Ptn,Scg2,Serpinf1,Sfrp2,Sox9,Sparc,Tgfb2,Thbs4,Nupr1,Tnmd,Cd109,Nlrc3
5_Summary	GO Biological Processes	GO:0071363	cellular response to growth factor stimulus	-7.65538	-4.6631	26/634	12825,12827,12843,12845,14118,14314,14362,16998,17965,18049,20289,20319,20682,20692,21808,55985,56320,64103,66695,77794,83453,83554,100952,107765,235505,239337,14560,16323	Col3a1,Col4a2,Col1a2,Comp,Fbn1,Fstl1,Fzd1,Ltbp3,Nbl1,Ngf,Scx,Sfrp2,Sox9,Sparc,Tgfb2,Cxcl13,Dbn1,Tnmd,Aspn,Adamtsl2,Chrdl1,Fstl3,Emilin1,Ankrd1,Cd109,Adamts12,Gdf10,Inhba
5_Member	GO Biological Processes	GO:0071363	cellular response to growth factor stimulus	-7.65538	-4.6631	26/634	12825,12827,12843,12845,14118,14314,14362,16998,17965,18049,20289,20319,20682,20692,21808,55985,56320,64103,66695,77794,83453,83554,100952,107765,235505,239337	Col3a1,Col4a2,Col1a2,Comp,Fbn1,Fstl1,Fzd1,Ltbp3,Nbl1,Ngf,Scx,Sfrp2,Sox9,Sparc,Tgfb2,Cxcl13,Dbn1,Tnmd,Aspn,Adamtsl2,Chrdl1,Fstl3,Emilin1,Ankrd1,Cd109,Adamts12
5_Member	GO Biological Processes	GO:0070848	response to growth factor	-7.46522	-4.58481	26/648	12825,12827,12843,12845,14118,14314,14362,16998,17965,18049,20289,20319,20682,20692,21808,55985,56320,64103,66695,77794,83453,83554,100952,107765,235505,239337	Col3a1,Col4a2,Col1a2,Comp,Fbn1,Fstl1,Fzd1,Ltbp3,Nbl1,Ngf,Scx,Sfrp2,Sox9,Sparc,Tgfb2,Cxcl13,Dbn1,Tnmd,Aspn,Adamtsl2,Chrdl1,Fstl3,Emilin1,Ankrd1,Cd109,Adamts12
5_Member	GO Biological Processes	GO:0090288	negative regulation of cellular response to growth factor stimulus	-7.45899	-4.58481	13/157	14118,14362,17965,20319,55985,64103,66695,77794,83453,83554,100952,235505,239337	Fbn1,Fzd1,Nbl1,Sfrp2,Cxcl13,Tnmd,Aspn,Adamtsl2,Chrdl1,Fstl3,Emilin1,Cd109,Adamts12
5_Member	GO Biological Processes	GO:0007178	transmembrane receptor protein serine/threonine kinase signaling pathway	-6.9703	-4.18888	19/383	12825,12843,12845,14118,14314,14362,14560,16323,16998,17965,20289,20319,21808,66695,77794,83453,83554,100952,235505	Col3a1,Col1a2,Comp,Fbn1,Fstl1,Fzd1,Gdf10,Inhba,Ltbp3,Nbl1,Scx,Sfrp2,Tgfb2,Aspn,Adamtsl2,Chrdl1,Fstl3,Emilin1,Cd109
5_Member	GO Biological Processes	GO:0071560	cellular response to transforming growth factor beta stimulus	-6.53314	-3.8281	14/221	12825,12827,12843,14118,16998,20289,20682,21808,56320,66695,77794,100952,107765,235505	Col3a1,Col4a2,Col1a2,Fbn1,Ltbp3,Scx,Sox9,Tgfb2,Dbn1,Aspn,Adamtsl2,Emilin1,Ankrd1,Cd109
5_Member	GO Biological Processes	GO:0071559	response to transforming growth factor beta	-6.41501	-3.72376	14/226	12825,12827,12843,14118,16998,20289,20682,21808,56320,66695,77794,100952,107765,235505	Col3a1,Col4a2,Col1a2,Fbn1,Ltbp3,Scx,Sox9,Tgfb2,Dbn1,Aspn,Adamtsl2,Emilin1,Ankrd1,Cd109
5_Member	GO Biological Processes	GO:0090287	regulation of cellular response to growth factor stimulus	-5.83808	-3.25755	15/290	14118,14314,14362,17965,18049,20319,55985,64103,66695,77794,83453,83554,100952,235505,239337	Fbn1,Fstl1,Fzd1,Nbl1,Ngf,Sfrp2,Cxcl13,Tnmd,Aspn,Adamtsl2,Chrdl1,Fstl3,Emilin1,Cd109,Adamts12
5_Member	GO Biological Processes	GO:0090092	regulation of transmembrane receptor protein serine/threonine kinase signaling pathway	-5.80811	-3.24519	14/254	14118,14314,14362,14560,16323,17965,20319,21808,66695,77794,83453,83554,100952,235505	Fbn1,Fstl1,Fzd1,Gdf10,Inhba,Nbl1,Sfrp2,Tgfb2,Aspn,Adamtsl2,Chrdl1,Fstl3,Emilin1,Cd109
5_Member	GO Biological Processes	GO:0090101	negative regulation of transmembrane receptor protein serine/threonine kinase signaling pathway	-5.72879	-3.19515	10/125	14118,14362,17965,20319,66695,77794,83453,83554,100952,235505	Fbn1,Fzd1,Nbl1,Sfrp2,Aspn,Adamtsl2,Chrdl1,Fstl3,Emilin1,Cd109
5_Member	GO Biological Processes	GO:0071772	response to BMP	-5.03418	-2.66386	11/183	12845,14118,14314,14362,17965,20289,20319,21808,83453,83554,239337	Comp,Fbn1,Fstl1,Fzd1,Nbl1,Scx,Sfrp2,Tgfb2,Chrdl1,Fstl3,Adamts12
5_Member	GO Biological Processes	GO:0071773	cellular response to BMP stimulus	-5.03418	-2.66386	11/183	12845,14118,14314,14362,17965,20289,20319,21808,83453,83554,239337	Comp,Fbn1,Fstl1,Fzd1,Nbl1,Scx,Sfrp2,Tgfb2,Chrdl1,Fstl3,Adamts12
5_Member	GO Biological Processes	GO:0030509	BMP signaling pathway	-4.50199	-2.22467	10/172	12845,14118,14314,14362,17965,20289,20319,21808,83453,83554	Comp,Fbn1,Fstl1,Fzd1,Nbl1,Scx,Sfrp2,Tgfb2,Chrdl1,Fstl3
5_Member	GO Biological Processes	GO:0030514	negative regulation of BMP signaling pathway	-4.36084	-2.11384	6/56	14118,14362,17965,20319,83453,83554	Fbn1,Fzd1,Nbl1,Sfrp2,Chrdl1,Fstl3
5_Member	GO Biological Processes	GO:0030510	regulation of BMP signaling pathway	-3.77674	-1.70099	7/101	14118,14314,14362,17965,20319,83453,83554	Fbn1,Fstl1,Fzd1,Nbl1,Sfrp2,Chrdl1,Fstl3
5_Member	GO Biological Processes	GO:0007179	transforming growth factor beta receptor signaling pathway	-3.59195	-1.56582	9/181	12825,12843,14118,16998,21808,66695,77794,100952,235505	Col3a1,Col1a2,Fbn1,Ltbp3,Tgfb2,Aspn,Adamtsl2,Emilin1,Cd109
5_Member	GO Biological Processes	GO:0030512	negative regulation of transforming growth factor beta receptor signaling pathway	-2.84122	-1.01403	5/72	14118,66695,77794,100952,235505	Fbn1,Aspn,Adamtsl2,Emilin1,Cd109
5_Member	GO Biological Processes	GO:1903845	negative regulation of cellular response to transforming growth factor beta stimulus	-2.76213	-0.951338	5/75	14118,66695,77794,100952,235505	Fbn1,Aspn,Adamtsl2,Emilin1,Cd109
5_Member	GO Biological Processes	GO:0017015	regulation of transforming growth factor beta receptor signaling pathway	-1.95794	-0.378546	5/116	14118,66695,77794,100952,235505	Fbn1,Aspn,Adamtsl2,Emilin1,Cd109
5_Member	GO Biological Processes	GO:1903844	regulation of cellular response to transforming growth factor beta stimulus	-1.91345	-0.3403	5/119	14118,66695,77794,100952,235505	Fbn1,Aspn,Adamtsl2,Emilin1,Cd109
6_Summary	GO Biological Processes	GO:0048729	tissue morphogenesis	-7.57765	-4.6117	27/685	12814,12825,12826,12831,14160,14362,15904,16323,17242,17313,17387,17390,18612,19143,20289,20319,20378,20613,20681,20682,21808,21923,107765,140781,218476,239337,241431,11625,13874,18783,19242,19288,20317,20720,56312,12842,13175,19699,83691,216049,21384,83453,243548	Col11a1,Col3a1,Col4a1,Col5a1,Lgr5,Fzd1,Id4,Inhba,Mdk,Mgp,Mmp14,Mmp2,Etv4,St14,Scx,Sfrp2,Frzb,Snai1,Sox8,Sox9,Tgfb2,Tnc,Ankrd1,Myh7,Gcnt4,Adamts12,Xirp2,Ahsg,Ereg,Pla2g4a,Ptn,Ptx3,Serpinf1,Serpine2,Nupr1,Col1a1,Dclk1,Reln,Crispld1,Zfp365,Tbx15,Chrdl1,Prickle2
6_Member	GO Biological Processes	GO:0048729	tissue morphogenesis	-7.57765	-4.6117	27/685	12814,12825,12826,12831,14160,14362,15904,16323,17242,17313,17387,17390,18612,19143,20289,20319,20378,20613,20681,20682,21808,21923,107765,140781,218476,239337,241431	Col11a1,Col3a1,Col4a1,Col5a1,Lgr5,Fzd1,Id4,Inhba,Mdk,Mgp,Mmp14,Mmp2,Etv4,St14,Scx,Sfrp2,Frzb,Snai1,Sox8,Sox9,Tgfb2,Tnc,Ankrd1,Myh7,Gcnt4,Adamts12,Xirp2
6_Member	GO Biological Processes	GO:0048608	reproductive structure development	-4.92653	-2.57523	18/479	11625,13874,15904,16323,17390,18783,19143,19242,19288,20317,20319,20613,20681,20682,20720,21808,21923,56312	Ahsg,Ereg,Id4,Inhba,Mmp2,Pla2g4a,St14,Ptn,Ptx3,Serpinf1,Sfrp2,Snai1,Sox8,Sox9,Serpine2,Tgfb2,Tnc,Nupr1
6_Member	GO Biological Processes	GO:0061458	reproductive system development	-4.87801	-2.53894	18/483	11625,13874,15904,16323,17390,18783,19143,19242,19288,20317,20319,20613,20681,20682,20720,21808,21923,56312	Ahsg,Ereg,Id4,Inhba,Mmp2,Pla2g4a,St14,Ptn,Ptx3,Serpinf1,Sfrp2,Snai1,Sox8,Sox9,Serpine2,Tgfb2,Tnc,Nupr1
6_Member	GO Biological Processes	GO:0002009	morphogenesis of an epithelium	-4.34839	-2.10971	19/580	12826,12831,14160,14362,15904,17242,17313,17387,17390,18612,19143,20319,20378,20613,20681,20682,21808,21923,239337	Col4a1,Col5a1,Lgr5,Fzd1,Id4,Mdk,Mgp,Mmp14,Mmp2,Etv4,St14,Sfrp2,Frzb,Snai1,Sox8,Sox9,Tgfb2,Tnc,Adamts12
6_Member	GO Biological Processes	GO:0008406	gonad development	-3.98715	-1.84383	11/238	11625,13874,16323,17390,18783,19288,20319,20681,20682,21808,56312	Ahsg,Ereg,Inhba,Mmp2,Pla2g4a,Ptx3,Sfrp2,Sox8,Sox9,Tgfb2,Nupr1
6_Member	GO Biological Processes	GO:0045137	development of primary sexual characteristics	-3.92321	-1.79327	11/242	11625,13874,16323,17390,18783,19288,20319,20681,20682,21808,56312	Ahsg,Ereg,Inhba,Mmp2,Pla2g4a,Ptx3,Sfrp2,Sox8,Sox9,Tgfb2,Nupr1
6_Member	GO Biological Processes	GO:0060562	epithelial tube morphogenesis	-3.67473	-1.63367	14/396	12826,14160,14362,17242,17313,17387,18612,19143,20319,20681,20682,21808,21923,239337	Col4a1,Lgr5,Fzd1,Mdk,Mgp,Mmp14,Etv4,St14,Sfrp2,Sox8,Sox9,Tgfb2,Tnc,Adamts12
6_Member	GO Biological Processes	GO:0061138	morphogenesis of a branching epithelium	-3.47632	-1.49477	10/229	12826,17242,17313,17387,18612,19143,20319,20681,20682,21923	Col4a1,Mdk,Mgp,Mmp14,Etv4,St14,Sfrp2,Sox8,Sox9,Tnc
6_Member	GO Biological Processes	GO:0048754	branching morphogenesis of an epithelial tube	-3.40343	-1.43883	9/192	12826,17242,17313,17387,18612,20319,20681,20682,21923	Col4a1,Mdk,Mgp,Mmp14,Etv4,Sfrp2,Sox8,Sox9,Tnc
6_Member	GO Biological Processes	GO:0001763	morphogenesis of a branching structure	-3.20542	-1.29458	10/248	12826,17242,17313,17387,18612,19143,20319,20681,20682,21923	Col4a1,Mdk,Mgp,Mmp14,Etv4,St14,Sfrp2,Sox8,Sox9,Tnc
6_Member	GO Biological Processes	GO:0007548	sex differentiation	-2.95701	-1.09977	11/315	11625,13874,16323,17390,18783,19288,20319,20681,20682,21808,56312	Ahsg,Ereg,Inhba,Mmp2,Pla2g4a,Ptx3,Sfrp2,Sox8,Sox9,Tgfb2,Nupr1
6_Member	GO Biological Processes	GO:0008584	male gonad development	-2.92173	-1.07169	7/140	11625,16323,20319,20681,20682,21808,56312	Ahsg,Inhba,Sfrp2,Sox8,Sox9,Tgfb2,Nupr1
6_Member	GO Biological Processes	GO:0046546	development of primary male sexual characteristics	-2.9038	-1.05959	7/141	11625,16323,20319,20681,20682,21808,56312	Ahsg,Inhba,Sfrp2,Sox8,Sox9,Tgfb2,Nupr1
6_Member	GO Biological Processes	GO:0046661	male sex differentiation	-2.41706	-0.71482	7/172	11625,16323,20319,20681,20682,21808,56312	Ahsg,Inhba,Sfrp2,Sox8,Sox9,Tgfb2,Nupr1
6_Member	GO Biological Processes	GO:0060322	head development	-2.34455	-0.66004	17/726	12825,12826,12842,13175,15904,16323,17242,17387,17390,19699,20289,20319,20682,20720,21808,83691,216049	Col3a1,Col4a1,Col1a1,Dclk1,Id4,Inhba,Mdk,Mmp14,Mmp2,Reln,Scx,Sfrp2,Sox9,Serpine2,Tgfb2,Crispld1,Zfp365
6_Member	GO Biological Processes	GO:0001838	embryonic epithelial tube formation	-2.01197	-0.413268	6/157	14362,19143,20319,20681,20682,21808	Fzd1,St14,Sfrp2,Sox8,Sox9,Tgfb2
6_Member	GO Biological Processes	GO:0072175	epithelial tube formation	-1.87746	-0.311487	6/168	14362,19143,20319,20681,20682,21808	Fzd1,St14,Sfrp2,Sox8,Sox9,Tgfb2
6_Member	GO Biological Processes	GO:0035148	tube formation	-1.7018	-0.170042	6/184	14362,19143,20319,20681,20682,21808	Fzd1,St14,Sfrp2,Sox8,Sox9,Tgfb2
6_Member	GO Biological Processes	GO:0016331	morphogenesis of embryonic epithelium	-1.69152	-0.162578	6/185	14362,19143,20319,20681,20682,21808	Fzd1,St14,Sfrp2,Sox8,Sox9,Tgfb2
6_Member	GO Biological Processes	GO:0001843	neural tube closure	-1.38103	0	4/113	14362,19143,20319,21808	Fzd1,St14,Sfrp2,Tgfb2
6_Member	GO Biological Processes	GO:0060606	tube closure	-1.3693	0	4/114	14362,19143,20319,21808	Fzd1,St14,Sfrp2,Tgfb2
6_Member	GO Biological Processes	GO:0045165	cell fate commitment	-1.33253	0	7/284	20319,20681,20682,21384,21808,83453,243548	Sfrp2,Sox8,Sox9,Tbx15,Tgfb2,Chrdl1,Prickle2
6_Member	GO Biological Processes	GO:0014020	primary neural tube formation	-1.30167	0	4/120	14362,19143,20319,21808	Fzd1,St14,Sfrp2,Tgfb2
7_Summary	GO Biological Processes	GO:0085029	extracellular matrix assembly	-7.51418	-4.59653	7/29	12843,16998,20682,23876,69538,76293,100952	Col1a2,Ltbp3,Sox9,Fbln5,Antxr1,Mfap4,Emilin1
7_Member	GO Biological Processes	GO:0085029	extracellular matrix assembly	-7.51418	-4.59653	7/29	12843,16998,20682,23876,69538,76293,100952	Col1a2,Ltbp3,Sox9,Fbln5,Antxr1,Mfap4,Emilin1
7_Member	GO Biological Processes	GO:0048251	elastic fiber assembly	-5.27741	-2.84444	4/11	16998,23876,76293,100952	Ltbp3,Fbln5,Mfap4,Emilin1
8_Summary	GO Biological Processes	GO:0031589	cell-substrate adhesion	-7.43096	-4.57698	19/358	12825,12837,12842,14268,17242,17387,17926,19242,20750,27279,50706,56320,69538,100952,107581,223272,239337,329278,329872,11898,16008,17390,20682,20720,21808,21923,55985,70546,83554,93695,108723,20613,241431,269116	Col3a1,Col8a1,Col1a1,Fn1,Mdk,Mmp14,Myoc,Ptn,Spp1,Tnfrsf12a,Postn,Dbn1,Antxr1,Emilin1,Col16a1,Itgbl1,Adamts12,Tnn,Frem1,Ass1,Igfbp2,Mmp2,Sox9,Serpine2,Tgfb2,Tnc,Cxcl13,Zdhhc2,Fstl3,Gpnmb,Card11,Snai1,Xirp2,Nfasc
8_Member	GO Biological Processes	GO:0031589	cell-substrate adhesion	-7.43096	-4.57698	19/358	12825,12837,12842,14268,17242,17387,17926,19242,20750,27279,50706,56320,69538,100952,107581,223272,239337,329278,329872	Col3a1,Col8a1,Col1a1,Fn1,Mdk,Mmp14,Myoc,Ptn,Spp1,Tnfrsf12a,Postn,Dbn1,Antxr1,Emilin1,Col16a1,Itgbl1,Adamts12,Tnn,Frem1
8_Member	GO Biological Processes	GO:0030155	regulation of cell adhesion	-5.3406	-2.89168	24/735	11898,12837,12842,14268,16008,17242,17387,17390,17926,19242,20682,20720,20750,21808,21923,50706,55985,56320,70546,83554,93695,100952,107581,108723	Ass1,Col8a1,Col1a1,Fn1,Igfbp2,Mdk,Mmp14,Mmp2,Myoc,Ptn,Sox9,Serpine2,Spp1,Tgfb2,Tnc,Postn,Cxcl13,Dbn1,Zdhhc2,Fstl3,Gpnmb,Emilin1,Col16a1,Card11
8_Member	GO Biological Processes	GO:0010810	regulation of cell-substrate adhesion	-4.99109	-2.63355	12/221	12837,12842,14268,17242,17387,17926,19242,20750,50706,56320,100952,107581	Col8a1,Col1a1,Fn1,Mdk,Mmp14,Myoc,Ptn,Spp1,Postn,Dbn1,Emilin1,Col16a1
8_Member	GO Biological Processes	GO:0010811	positive regulation of cell-substrate adhesion	-4.62231	-2.32354	9/133	12837,14268,17242,17926,19242,20750,56320,100952,107581	Col8a1,Fn1,Mdk,Myoc,Ptn,Spp1,Dbn1,Emilin1,Col16a1
8_Member	GO Biological Processes	GO:0007160	cell-matrix adhesion	-4.32894	-2.09633	11/218	12825,14268,17387,17926,50706,100952,107581,223272,239337,329278,329872	Col3a1,Fn1,Mmp14,Myoc,Postn,Emilin1,Col16a1,Itgbl1,Adamts12,Tnn,Frem1
8_Member	GO Biological Processes	GO:0045785	positive regulation of cell adhesion	-3.18802	-1.28166	14/443	12837,14268,16008,17242,17926,19242,20750,21808,55985,56320,83554,100952,107581,108723	Col8a1,Fn1,Igfbp2,Mdk,Myoc,Ptn,Spp1,Tgfb2,Cxcl13,Dbn1,Fstl3,Emilin1,Col16a1,Card11
8_Member	GO Biological Processes	GO:0010812	negative regulation of cell-substrate adhesion	-2.24837	-0.589788	4/62	12842,17387,17926,50706	Col1a1,Mmp14,Myoc,Postn
8_Member	GO Biological Processes	GO:0001953	negative regulation of cell-matrix adhesion	-2.02616	-0.424152	3/38	17387,17926,50706	Mmp14,Myoc,Postn
8_Member	GO Biological Processes	GO:0007044	cell-substrate junction assembly	-1.64854	-0.128841	4/93	14268,17387,17926,107581	Fn1,Mmp14,Myoc,Col16a1
8_Member	GO Biological Processes	GO:1901888	regulation of cell junction assembly	-1.58945	-0.0814702	4/97	17387,17926,20613,107581	Mmp14,Myoc,Snai1,Col16a1
8_Member	GO Biological Processes	GO:0034330	cell junction organization	-1.56862	-0.0668243	8/309	14268,17387,17926,20613,21808,107581,241431,269116	Fn1,Mmp14,Myoc,Snai1,Tgfb2,Col16a1,Xirp2,Nfasc
8_Member	GO Biological Processes	GO:0051893	regulation of focal adhesion assembly	-1.44378	0	3/63	17387,17926,107581	Mmp14,Myoc,Col16a1
8_Member	GO Biological Processes	GO:0090109	regulation of cell-substrate junction assembly	-1.44378	0	3/63	17387,17926,107581	Mmp14,Myoc,Col16a1
8_Member	GO Biological Processes	GO:1903391	regulation of adherens junction organization	-1.31427	0	3/71	17387,17926,107581	Mmp14,Myoc,Col16a1
9_Summary	GO Biological Processes	GO:0048771	tissue remodeling	-7.04037	-4.24192	14/201	11625,13038,16998,17242,17387,17390,18383,19242,20750,21808,21828,21857,50490,93695,12818,18783,20289,20682,52377,216049,54635	Ahsg,Ctsk,Ltbp3,Mdk,Mmp14,Mmp2,Tnfrsf11b,Ptn,Spp1,Tgfb2,Thbs4,Timp1,Nox4,Gpnmb,Col14a1,Pla2g4a,Scx,Sox9,Rcn3,Zfp365,Pdgfc
9_Member	GO Biological Processes	GO:0048771	tissue remodeling	-7.04037	-4.24192	14/201	11625,13038,16998,17242,17387,17390,18383,19242,20750,21808,21828,21857,50490,93695	Ahsg,Ctsk,Ltbp3,Mdk,Mmp14,Mmp2,Tnfrsf11b,Ptn,Spp1,Tgfb2,Thbs4,Timp1,Nox4,Gpnmb
9_Member	GO Biological Processes	GO:0046849	bone remodeling	-4.50744	-2.22485	8/106	11625,13038,16998,17242,18383,19242,20750,50490	Ahsg,Ctsk,Ltbp3,Mdk,Tnfrsf11b,Ptn,Spp1,Nox4
9_Member	GO Biological Processes	GO:0034103	regulation of tissue remodeling	-4.15479	-1.967	7/88	11625,16998,17242,18383,20750,21828,93695	Ahsg,Ltbp3,Mdk,Tnfrsf11b,Spp1,Thbs4,Gpnmb
9_Member	GO Biological Processes	GO:0001894	tissue homeostasis	-3.79937	-1.70678	11/250	11625,12818,13038,16998,18383,18783,20289,20682,20750,50490,52377	Ahsg,Col14a1,Ctsk,Ltbp3,Tnfrsf11b,Pla2g4a,Scx,Sox9,Spp1,Nox4,Rcn3
9_Member	GO Biological Processes	GO:0045453	bone resorption	-3.52375	-1.51487	6/79	11625,13038,16998,18383,20750,50490	Ahsg,Ctsk,Ltbp3,Tnfrsf11b,Spp1,Nox4
9_Member	GO Biological Processes	GO:0046850	regulation of bone remodeling	-3.10392	-1.21072	5/63	11625,16998,17242,18383,20750	Ahsg,Ltbp3,Mdk,Tnfrsf11b,Spp1
9_Member	GO Biological Processes	GO:0060249	anatomical structure homeostasis	-2.51558	-0.786049	12/412	11625,12818,13038,16998,18383,18783,20289,20682,20750,50490,52377,216049	Ahsg,Col14a1,Ctsk,Ltbp3,Tnfrsf11b,Pla2g4a,Scx,Sox9,Spp1,Nox4,Rcn3,Zfp365
9_Member	GO Biological Processes	GO:0045124	regulation of bone resorption	-2.49344	-0.766864	4/53	11625,16998,18383,20750	Ahsg,Ltbp3,Tnfrsf11b,Spp1
9_Member	GO Biological Processes	GO:0045780	positive regulation of bone resorption	-2.44597	-0.731011	3/27	11625,16998,20750	Ahsg,Ltbp3,Spp1
9_Member	GO Biological Processes	GO:0046852	positive regulation of bone remodeling	-2.44597	-0.731011	3/27	11625,16998,20750	Ahsg,Ltbp3,Spp1
9_Member	GO Biological Processes	GO:0034105	positive regulation of tissue remodeling	-1.96482	-0.380144	3/40	11625,16998,20750	Ahsg,Ltbp3,Spp1
9_Member	GO Biological Processes	GO:0048871	multicellular organismal homeostasis	-1.76552	-0.216105	12/518	11625,12818,13038,16998,18383,18783,20289,20682,20750,50490,52377,54635	Ahsg,Col14a1,Ctsk,Ltbp3,Tnfrsf11b,Pla2g4a,Scx,Sox9,Spp1,Nox4,Rcn3,Pdgfc
10_Summary	GO Biological Processes	GO:0016049	cell growth	-6.70493	-3.97093	22/525	11625,12818,13175,13730,14199,14268,16009,16323,17387,18049,20319,20378,20682,20720,21808,27279,50706,56320,230899,319974,329278,360213,11688,16008,56808,107585	Ahsg,Col14a1,Dclk1,Emp1,Fhl1,Fn1,Igfbp3,Inhba,Mmp14,Ngf,Sfrp2,Frzb,Sox9,Serpine2,Tgfb2,Tnfrsf12a,Postn,Dbn1,Nppa,Auts2,Tnn,Trim46,Alox8,Igfbp2,Cacna2d2,Dio3
10_Member	GO Biological Processes	GO:0016049	cell growth	-6.70493	-3.97093	22/525	11625,12818,13175,13730,14199,14268,16009,16323,17387,18049,20319,20378,20682,20720,21808,27279,50706,56320,230899,319974,329278,360213	Ahsg,Col14a1,Dclk1,Emp1,Fhl1,Fn1,Igfbp3,Inhba,Mmp14,Ngf,Sfrp2,Frzb,Sox9,Serpine2,Tgfb2,Tnfrsf12a,Postn,Dbn1,Nppa,Auts2,Tnn,Trim46
10_Member	GO Biological Processes	GO:0001558	regulation of cell growth	-4.27944	-2.06982	16/439	11625,12818,14199,14268,16009,16323,17387,18049,20319,20378,20720,21808,27279,56320,230899,360213	Ahsg,Col14a1,Fhl1,Fn1,Igfbp3,Inhba,Mmp14,Ngf,Sfrp2,Frzb,Serpine2,Tgfb2,Tnfrsf12a,Dbn1,Nppa,Trim46
10_Member	GO Biological Processes	GO:0040008	regulation of growth	-3.51898	-1.51291	20/728	11625,11688,12818,14199,14268,16008,16009,16323,17387,18049,20319,20378,20720,21808,27279,56320,56808,107585,230899,360213	Ahsg,Alox8,Col14a1,Fhl1,Fn1,Igfbp2,Igfbp3,Inhba,Mmp14,Ngf,Sfrp2,Frzb,Serpine2,Tgfb2,Tnfrsf12a,Dbn1,Cacna2d2,Dio3,Nppa,Trim46
10_Member	GO Biological Processes	GO:0030308	negative regulation of cell growth	-3.2748	-1.34105	9/200	11625,14199,16323,20319,20378,20720,21808,230899,360213	Ahsg,Fhl1,Inhba,Sfrp2,Frzb,Serpine2,Tgfb2,Nppa,Trim46
10_Member	GO Biological Processes	GO:0045926	negative regulation of growth	-2.98553	-1.11752	10/265	11625,11688,14199,16323,20319,20378,20720,21808,230899,360213	Ahsg,Alox8,Fhl1,Inhba,Sfrp2,Frzb,Serpine2,Tgfb2,Nppa,Trim46

## Sheet: 4W-post-TAC down-regulated BP
GroupID	Category	Term	Description	LogP	Log(q-value)	InTerm_InList	Genes	Symbols
1_Summary	GO Biological Processes	GO:0006631	fatty acid metabolic process	-5.78357	-2.03594	11/413	14104,18534,19088,26458,26897,51798,52538,104158,170439,171281,272428,14555,230163,14120,76282,207728,227399,11600,21835,320635,545276	Fasn,Pck1,Prkar2b,Slc27a2,Acot1,Ech1,Acaa2,Ces1d,Elovl6,Acot3,Acsm5,Gpd1,Aldob,Fbp2,Gpt,Pde2a,Ppip5k2,Angpt1,Thrsp,Cyb5r2,Gal3st3
1_Member	GO Biological Processes	GO:0006631	fatty acid metabolic process	-5.78357	-2.03594	11/413	14104,18534,19088,26458,26897,51798,52538,104158,170439,171281,272428	Fasn,Pck1,Prkar2b,Slc27a2,Acot1,Ech1,Acaa2,Ces1d,Elovl6,Acot3,Acsm5
1_Member	GO Biological Processes	GO:0006637	acyl-CoA metabolic process	-5.74038	-2.03594	6/85	14104,26897,52538,104158,171281,272428	Fasn,Acot1,Acaa2,Ces1d,Acot3,Acsm5
1_Member	GO Biological Processes	GO:0035383	thioester metabolic process	-5.74038	-2.03594	6/85	14104,26897,52538,104158,171281,272428	Fasn,Acot1,Acaa2,Ces1d,Acot3,Acsm5
1_Member	GO Biological Processes	GO:0032787	monocarboxylic acid metabolic process	-5.63028	-2.03594	13/616	14104,14555,18534,19088,26458,26897,51798,52538,104158,170439,171281,230163,272428	Fasn,Gpd1,Pck1,Prkar2b,Slc27a2,Acot1,Ech1,Acaa2,Ces1d,Elovl6,Acot3,Aldob,Acsm5
1_Member	GO Biological Processes	GO:0033865	nucleoside bisphosphate metabolic process	-5.27745	-1.92615	6/102	14104,26897,52538,104158,171281,272428	Fasn,Acot1,Acaa2,Ces1d,Acot3,Acsm5
1_Member	GO Biological Processes	GO:0033875	ribonucleoside bisphosphate metabolic process	-5.27745	-1.92615	6/102	14104,26897,52538,104158,171281,272428	Fasn,Acot1,Acaa2,Ces1d,Acot3,Acsm5
1_Member	GO Biological Processes	GO:0034032	purine nucleoside bisphosphate metabolic process	-5.27745	-1.92615	6/102	14104,26897,52538,104158,171281,272428	Fasn,Acot1,Acaa2,Ces1d,Acot3,Acsm5
1_Member	GO Biological Processes	GO:0044283	small molecule biosynthetic process	-4.35689	-1.11473	12/696	14104,14120,14555,18534,26458,76282,104158,170439,207728,227399,230163,272428	Fasn,Fbp2,Gpd1,Pck1,Slc27a2,Gpt,Ces1d,Elovl6,Pde2a,Ppip5k2,Aldob,Acsm5
1_Member	GO Biological Processes	GO:0006732	coenzyme metabolic process	-3.91689	-0.761202	8/344	14104,14555,26897,52538,104158,171281,230163,272428	Fasn,Gpd1,Acot1,Acaa2,Ces1d,Acot3,Aldob,Acsm5
1_Member	GO Biological Processes	GO:0009150	purine ribonucleotide metabolic process	-3.91621	-0.761202	9/441	14104,14555,26897,52538,104158,171281,207728,230163,272428	Fasn,Gpd1,Acot1,Acaa2,Ces1d,Acot3,Pde2a,Aldob,Acsm5
1_Member	GO Biological Processes	GO:0009259	ribonucleotide metabolic process	-3.77878	-0.661559	9/460	14104,14555,26897,52538,104158,171281,207728,230163,272428	Fasn,Gpd1,Acot1,Acaa2,Ces1d,Acot3,Pde2a,Aldob,Acsm5
1_Member	GO Biological Processes	GO:0006163	purine nucleotide metabolic process	-3.70921	-0.636241	9/470	14104,14555,26897,52538,104158,171281,207728,230163,272428	Fasn,Gpd1,Acot1,Acaa2,Ces1d,Acot3,Pde2a,Aldob,Acsm5
1_Member	GO Biological Processes	GO:0019693	ribose phosphate metabolic process	-3.66158	-0.636241	9/477	14104,14555,26897,52538,104158,171281,207728,230163,272428	Fasn,Gpd1,Acot1,Acaa2,Ces1d,Acot3,Pde2a,Aldob,Acsm5
1_Member	GO Biological Processes	GO:0072330	monocarboxylic acid biosynthetic process	-3.65655	-0.636241	7/282	14104,14555,26458,104158,170439,230163,272428	Fasn,Gpd1,Slc27a2,Ces1d,Elovl6,Aldob,Acsm5
1_Member	GO Biological Processes	GO:0006790	sulfur compound metabolic process	-3.53768	-0.545404	7/295	11600,14104,26897,52538,104158,171281,272428	Angpt1,Fasn,Acot1,Acaa2,Ces1d,Acot3,Acsm5
1_Member	GO Biological Processes	GO:0072521	purine-containing compound metabolic process	-3.46063	-0.498841	9/508	14104,14555,26897,52538,104158,171281,207728,230163,272428	Fasn,Gpd1,Acot1,Acaa2,Ces1d,Acot3,Pde2a,Aldob,Acsm5
1_Member	GO Biological Processes	GO:0009117	nucleotide metabolic process	-3.02728	-0.28537	9/584	14104,14555,26897,52538,104158,171281,207728,230163,272428	Fasn,Gpd1,Acot1,Acaa2,Ces1d,Acot3,Pde2a,Aldob,Acsm5
1_Member	GO Biological Processes	GO:0006753	nucleoside phosphate metabolic process	-2.98591	-0.28537	9/592	14104,14555,26897,52538,104158,171281,207728,230163,272428	Fasn,Gpd1,Acot1,Acaa2,Ces1d,Acot3,Pde2a,Aldob,Acsm5
1_Member	GO Biological Processes	GO:0008610	lipid biosynthetic process	-2.9503	-0.28537	9/599	14104,18534,21835,26458,104158,170439,272428,320635,545276	Fasn,Pck1,Thrsp,Slc27a2,Ces1d,Elovl6,Acsm5,Cyb5r2,Gal3st3
1_Member	GO Biological Processes	GO:0046394	carboxylic acid biosynthetic process	-2.83705	-0.243694	7/388	14104,14555,26458,104158,170439,230163,272428	Fasn,Gpd1,Slc27a2,Ces1d,Elovl6,Aldob,Acsm5
1_Member	GO Biological Processes	GO:0016053	organic acid biosynthetic process	-2.83066	-0.243694	7/389	14104,14555,26458,104158,170439,230163,272428	Fasn,Gpd1,Slc27a2,Ces1d,Elovl6,Aldob,Acsm5
1_Member	GO Biological Processes	GO:0051186	cofactor metabolic process	-2.69462	-0.163024	8/528	14104,14555,26897,52538,104158,171281,230163,272428	Fasn,Gpd1,Acot1,Acaa2,Ces1d,Acot3,Aldob,Acsm5
1_Member	GO Biological Processes	GO:0055086	nucleobase-containing small molecule metabolic process	-2.68835	-0.163024	9/654	14104,14555,26897,52538,104158,171281,207728,230163,272428	Fasn,Gpd1,Acot1,Acaa2,Ces1d,Acot3,Pde2a,Aldob,Acsm5
1_Member	GO Biological Processes	GO:0006633	fatty acid biosynthetic process	-1.59511	0	3/146	14104,170439,272428	Fasn,Elovl6,Acsm5
2_Summary	GO Biological Processes	GO:0006000	fructose metabolic process	-5.03919	-1.74588	3/10	14120,18639,230163,14555,18534,76282,11722,227399,104158,207728	Fbp2,Pfkfb1,Aldob,Gpd1,Pck1,Gpt,Amy1,Ppip5k2,Ces1d,Pde2a
2_Member	GO Biological Processes	GO:0006000	fructose metabolic process	-5.03919	-1.74588	3/10	14120,18639,230163	Fbp2,Pfkfb1,Aldob
2_Member	GO Biological Processes	GO:0006094	gluconeogenesis	-3.43997	-0.498841	4/78	14120,14555,18534,76282	Fbp2,Gpd1,Pck1,Gpt
2_Member	GO Biological Processes	GO:0019319	hexose biosynthetic process	-3.3774	-0.478578	4/81	14120,14555,18534,76282	Fbp2,Gpd1,Pck1,Gpt
2_Member	GO Biological Processes	GO:0046364	monosaccharide biosynthetic process	-3.25953	-0.424856	4/87	14120,14555,18534,76282	Fbp2,Gpd1,Pck1,Gpt
2_Member	GO Biological Processes	GO:0019318	hexose metabolic process	-3.1973	-0.398847	6/242	14120,14555,18534,18639,76282,230163	Fbp2,Gpd1,Pck1,Pfkfb1,Gpt,Aldob
2_Member	GO Biological Processes	GO:0005996	monosaccharide metabolic process	-2.92624	-0.28537	6/273	14120,14555,18534,18639,76282,230163	Fbp2,Gpd1,Pck1,Pfkfb1,Gpt,Aldob
2_Member	GO Biological Processes	GO:0006006	glucose metabolic process	-2.63621	-0.138786	5/213	14120,14555,18534,18639,76282	Fbp2,Gpd1,Pck1,Pfkfb1,Gpt
2_Member	GO Biological Processes	GO:0005975	carbohydrate metabolic process	-2.47209	-0.00920161	8/574	11722,14120,14555,18534,18639,76282,227399,230163	Amy1,Fbp2,Gpd1,Pck1,Pfkfb1,Gpt,Ppip5k2,Aldob
2_Member	GO Biological Processes	GO:0045913	positive regulation of carbohydrate metabolic process	-2.16981	0	3/89	14555,18639,76282	Gpd1,Pfkfb1,Gpt
2_Member	GO Biological Processes	GO:0044262	cellular carbohydrate metabolic process	-2.03647	0	5/296	14120,18534,18639,76282,227399	Fbp2,Pck1,Pfkfb1,Gpt,Ppip5k2
2_Member	GO Biological Processes	GO:0016051	carbohydrate biosynthetic process	-1.95602	0	4/200	14120,14555,18534,76282	Fbp2,Gpd1,Pck1,Gpt
2_Member	GO Biological Processes	GO:0062012	regulation of small molecule metabolic process	-1.56545	0	5/391	14555,18639,76282,104158,207728	Gpd1,Pfkfb1,Gpt,Ces1d,Pde2a
2_Member	GO Biological Processes	GO:0062013	positive regulation of small molecule metabolic process	-1.44667	0	3/167	14555,76282,104158	Gpd1,Gpt,Ces1d
3_Summary	GO Biological Processes	GO:0000038	very long-chain fatty acid metabolic process	-3.37394	-0.478578	3/34	26458,170439,171281,26897	Slc27a2,Elovl6,Acot3,Acot1
3_Member	GO Biological Processes	GO:0000038	very long-chain fatty acid metabolic process	-3.37394	-0.478578	3/34	26458,170439,171281	Slc27a2,Elovl6,Acot3
3_Member	GO Biological Processes	GO:0001676	long-chain fatty acid metabolic process	-2.83518	-0.243694	4/113	26458,26897,170439,171281	Slc27a2,Acot1,Elovl6,Acot3
4_Summary	GO Biological Processes	GO:0071320	cellular response to cAMP	-3.29995	-0.445972	3/36	13487,14555,207728,56506,18534,230163,104158,11722,21906	Slc26a3,Gpd1,Pde2a,Cib2,Pck1,Aldob,Ces1d,Amy1,Otop1
4_Member	GO Biological Processes	GO:0071320	cellular response to cAMP	-3.29995	-0.445972	3/36	13487,14555,207728	Slc26a3,Gpd1,Pde2a
4_Member	GO Biological Processes	GO:0046683	response to organophosphorus	-3.2222	-0.406011	4/89	13487,14555,56506,207728	Slc26a3,Gpd1,Cib2,Pde2a
4_Member	GO Biological Processes	GO:0014074	response to purine-containing compound	-2.95318	-0.28537	4/105	13487,14555,56506,207728	Slc26a3,Gpd1,Cib2,Pde2a
4_Member	GO Biological Processes	GO:0051591	response to cAMP	-2.69403	-0.163024	3/58	13487,14555,207728	Slc26a3,Gpd1,Pde2a
4_Member	GO Biological Processes	GO:0006090	pyruvate metabolic process	-1.79897	0	3/122	14555,18534,230163	Gpd1,Pck1,Aldob
4_Member	GO Biological Processes	GO:0071407	cellular response to organic cyclic compound	-1.68525	0	6/497	13487,14555,18534,56506,104158,207728	Slc26a3,Gpd1,Pck1,Cib2,Ces1d,Pde2a
4_Member	GO Biological Processes	GO:0016052	carbohydrate catabolic process	-1.61837	0	3/143	11722,14555,230163	Amy1,Gpd1,Aldob
4_Member	GO Biological Processes	GO:0009166	nucleotide catabolic process	-1.48671	0	3/161	14555,207728,230163	Gpd1,Pde2a,Aldob
4_Member	GO Biological Processes	GO:1901292	nucleoside phosphate catabolic process	-1.4146	0	3/172	14555,207728,230163	Gpd1,Pde2a,Aldob
4_Member	GO Biological Processes	GO:0071417	cellular response to organonitrogen compound	-1.38424	0	6/586	13487,14555,18534,21906,56506,207728	Slc26a3,Gpd1,Pck1,Otop1,Cib2,Pde2a
5_Summary	GO Biological Processes	GO:0009062	fatty acid catabolic process	-2.96862	-0.28537	4/104	18534,26458,52538,104158,13897,56072,227399,320635,230163,14555,21835	Pck1,Slc27a2,Acaa2,Ces1d,Ces1e,Lgals12,Ppip5k2,Cyb5r2,Aldob,Gpd1,Thrsp
5_Member	GO Biological Processes	GO:0009062	fatty acid catabolic process	-2.96862	-0.28537	4/104	18534,26458,52538,104158	Pck1,Slc27a2,Acaa2,Ces1d
5_Member	GO Biological Processes	GO:0072329	monocarboxylic acid catabolic process	-2.68732	-0.163024	4/124	18534,26458,52538,104158	Pck1,Slc27a2,Acaa2,Ces1d
5_Member	GO Biological Processes	GO:0016042	lipid catabolic process	-2.51259	-0.0321951	6/330	13897,18534,26458,52538,56072,104158	Ces1e,Pck1,Slc27a2,Acaa2,Lgals12,Ces1d
5_Member	GO Biological Processes	GO:1901617	organic hydroxy compound biosynthetic process	-2.48466	-0.0125429	5/231	18534,26458,104158,227399,320635	Pck1,Slc27a2,Ces1d,Ppip5k2,Cyb5r2
5_Member	GO Biological Processes	GO:0044242	cellular lipid catabolic process	-1.79782	0	4/223	18534,26458,52538,104158	Pck1,Slc27a2,Acaa2,Ces1d
5_Member	GO Biological Processes	GO:0044282	small molecule catabolic process	-1.79225	0	5/341	18534,26458,52538,104158,230163	Pck1,Slc27a2,Acaa2,Ces1d,Aldob
5_Member	GO Biological Processes	GO:0016054	organic acid catabolic process	-1.74123	0	4/232	18534,26458,52538,104158	Pck1,Slc27a2,Acaa2,Ces1d
5_Member	GO Biological Processes	GO:0046395	carboxylic acid catabolic process	-1.74123	0	4/232	18534,26458,52538,104158	Pck1,Slc27a2,Acaa2,Ces1d
5_Member	GO Biological Processes	GO:1901615	organic hydroxy compound metabolic process	-1.66637	0	6/502	14555,18534,26458,104158,227399,320635	Gpd1,Pck1,Slc27a2,Ces1d,Ppip5k2,Cyb5r2
5_Member	GO Biological Processes	GO:0046165	alcohol biosynthetic process	-1.65844	0	3/138	18534,104158,227399	Pck1,Ces1d,Ppip5k2
5_Member	GO Biological Processes	GO:0006639	acylglycerol metabolic process	-1.6342	0	3/141	18534,21835,104158	Pck1,Thrsp,Ces1d
5_Member	GO Biological Processes	GO:0006638	neutral lipid metabolic process	-1.61837	0	3/143	18534,21835,104158	Pck1,Thrsp,Ces1d
5_Member	GO Biological Processes	GO:0006694	steroid biosynthetic process	-1.47316	0	3/163	26458,104158,320635	Slc27a2,Ces1d,Cyb5r2
5_Member	GO Biological Processes	GO:0046890	regulation of lipid biosynthetic process	-1.31349	0	3/189	18534,21835,104158	Pck1,Thrsp,Ces1d
6_Summary	GO Biological Processes	GO:0006821	chloride transport	-2.96862	-0.28537	4/104	12723,13487,102566,233246,11304,26458,104158,246049	Clcn1,Slc26a3,Ano10,Ano5,Abca4,Slc27a2,Ces1d,Slc36a2
6_Member	GO Biological Processes	GO:0006821	chloride transport	-2.96862	-0.28537	4/104	12723,13487,102566,233246	Clcn1,Slc26a3,Ano10,Ano5
6_Member	GO Biological Processes	GO:0015698	inorganic anion transport	-2.44217	-0.00920161	4/145	12723,13487,102566,233246	Clcn1,Slc26a3,Ano10,Ano5
6_Member	GO Biological Processes	GO:0006820	anion transport	-2.35653	0	8/600	11304,12723,13487,26458,102566,104158,233246,246049	Abca4,Clcn1,Slc26a3,Slc27a2,Ano10,Ces1d,Ano5,Slc36a2
7_Summary	GO Biological Processes	GO:0098660	inorganic ion transmembrane transport	-2.95946	-0.28537	10/722	12723,16504,16508,21906,22227,24012,233246,240595,246049,399548,17395,30952,104158,11829	Clcn1,Kcnc3,Kcnd2,Otop1,Ucp1,Rgs7,Ano5,Kcnv2,Slc36a2,Scn4b,Mmp9,Cngb3,Ces1d,Aqp4
7_Member	GO Biological Processes	GO:0098660	inorganic ion transmembrane transport	-2.95946	-0.28537	10/722	12723,16504,16508,21906,22227,24012,233246,240595,246049,399548	Clcn1,Kcnc3,Kcnd2,Otop1,Ucp1,Rgs7,Ano5,Kcnv2,Slc36a2,Scn4b
7_Member	GO Biological Processes	GO:0015672	monovalent inorganic cation transport	-2.92675	-0.28537	8/485	16504,16508,21906,22227,24012,240595,246049,399548	Kcnc3,Kcnd2,Otop1,Ucp1,Rgs7,Kcnv2,Slc36a2,Scn4b
7_Member	GO Biological Processes	GO:0034765	regulation of ion transmembrane transport	-2.85386	-0.243694	8/498	12723,16504,16508,17395,24012,240595,246049,399548	Clcn1,Kcnc3,Kcnd2,Mmp9,Rgs7,Kcnv2,Slc36a2,Scn4b
7_Member	GO Biological Processes	GO:0098655	cation transmembrane transport	-2.82731	-0.243694	10/752	16504,16508,17395,21906,22227,24012,30952,240595,246049,399548	Kcnc3,Kcnd2,Mmp9,Otop1,Ucp1,Rgs7,Cngb3,Kcnv2,Slc36a2,Scn4b
7_Member	GO Biological Processes	GO:0034762	regulation of transmembrane transport	-2.39136	0	8/592	12723,16504,16508,17395,24012,240595,246049,399548	Clcn1,Kcnc3,Kcnd2,Mmp9,Rgs7,Kcnv2,Slc36a2,Scn4b
7_Member	GO Biological Processes	GO:0043269	regulation of ion transport	-2.27723	0	9/755	12723,16504,16508,17395,24012,104158,240595,246049,399548	Clcn1,Kcnc3,Kcnd2,Mmp9,Rgs7,Ces1d,Kcnv2,Slc36a2,Scn4b
7_Member	GO Biological Processes	GO:0051260	protein homooligomerization	-2.18959	0	4/171	11829,16504,16508,240595	Aqp4,Kcnc3,Kcnd2,Kcnv2
7_Member	GO Biological Processes	GO:0098662	inorganic cation transmembrane transport	-2.09526	0	8/665	16504,16508,21906,22227,24012,240595,246049,399548	Kcnc3,Kcnd2,Otop1,Ucp1,Rgs7,Kcnv2,Slc36a2,Scn4b
7_Member	GO Biological Processes	GO:0071804	cellular potassium ion transport	-1.9487	0	4/201	16504,16508,24012,240595	Kcnc3,Kcnd2,Rgs7,Kcnv2
7_Member	GO Biological Processes	GO:0071805	potassium ion transmembrane transport	-1.9487	0	4/201	16504,16508,24012,240595	Kcnc3,Kcnd2,Rgs7,Kcnv2
7_Member	GO Biological Processes	GO:0051259	protein complex oligomerization	-1.80428	0	4/222	11829,16504,16508,240595	Aqp4,Kcnc3,Kcnd2,Kcnv2
7_Member	GO Biological Processes	GO:0006813	potassium ion transport	-1.68727	0	4/241	16504,16508,24012,240595	Kcnc3,Kcnd2,Rgs7,Kcnv2
8_Summary	GO Biological Processes	GO:0071496	cellular response to external stimulus	-2.71843	-0.163024	6/300	17395,18534,56506,207728,231503,100503924,17380,52538	Mmp9,Pck1,Cib2,Pde2a,Tmem150c,Fcor,Mme,Acaa2
8_Member	GO Biological Processes	GO:0071496	cellular response to external stimulus	-2.71843	-0.163024	6/300	17395,18534,56506,207728,231503,100503924	Mmp9,Pck1,Cib2,Pde2a,Tmem150c,Fcor
8_Member	GO Biological Processes	GO:0071214	cellular response to abiotic stimulus	-1.98976	0	5/304	17380,17395,18534,207728,231503	Mme,Mmp9,Pck1,Pde2a,Tmem150c
8_Member	GO Biological Processes	GO:0104004	cellular response to environmental stimulus	-1.98976	0	5/304	17380,17395,18534,207728,231503	Mme,Mmp9,Pck1,Pde2a,Tmem150c
8_Member	GO Biological Processes	GO:0031668	cellular response to extracellular stimulus	-1.71094	0	4/237	17395,18534,56506,100503924	Mmp9,Pck1,Cib2,Fcor
8_Member	GO Biological Processes	GO:0010821	regulation of mitochondrion organization	-1.58748	0	3/147	17395,52538,207728	Mmp9,Acaa2,Pde2a
9_Summary	GO Biological Processes	GO:0001508	action potential	-2.51915	-0.0321951	4/138	11549,12723,16508,399548,13487,24012,71687,74492	Adra1a,Clcn1,Kcnd2,Scn4b,Slc26a3,Rgs7,Tmem25,Kbtbd13
9_Member	GO Biological Processes	GO:0001508	action potential	-2.51915	-0.0321951	4/138	11549,12723,16508,399548	Adra1a,Clcn1,Kcnd2,Scn4b
9_Member	GO Biological Processes	GO:0042391	regulation of membrane potential	-2.46034	-0.00920161	7/453	11549,12723,13487,16508,24012,71687,399548	Adra1a,Clcn1,Slc26a3,Kcnd2,Rgs7,Tmem25,Scn4b
9_Member	GO Biological Processes	GO:0035637	multicellular organismal signaling	-1.58748	0	3/147	12723,16508,399548	Clcn1,Kcnd2,Scn4b
9_Member	GO Biological Processes	GO:0006941	striated muscle contraction	-1.45982	0	3/165	11549,74492,399548	Adra1a,Kbtbd13,Scn4b
9_Member	GO Biological Processes	GO:0006936	muscle contraction	-1.38239	0	4/301	11549,12723,74492,399548	Adra1a,Clcn1,Kbtbd13,Scn4b
10_Summary	GO Biological Processes	GO:0006935	chemotaxis	-2.30965	0	8/611	11600,13643,20201,20202,20292,56839,244682,245195,11829,11877,16168,18534,53883,11549,24012,230163,269275,17395,207728,56072	Angpt1,Efnb3,S100a8,S100a9,Ccl11,Lgi1,Cntn5,Retnlg,Aqp4,Arvcf,Il15,Pck1,Celsr2,Adra1a,Rgs7,Aldob,Acvr1c,Mmp9,Pde2a,Lgals12
10_Member	GO Biological Processes	GO:0006935	chemotaxis	-2.30965	0	8/611	11600,13643,20201,20202,20292,56839,244682,245195	Angpt1,Efnb3,S100a8,S100a9,Ccl11,Lgi1,Cntn5,Retnlg
10_Member	GO Biological Processes	GO:0042330	taxis	-2.28872	0	8/616	11600,13643,20201,20202,20292,56839,244682,245195	Angpt1,Efnb3,S100a8,S100a9,Ccl11,Lgi1,Cntn5,Retnlg
10_Member	GO Biological Processes	GO:0098609	cell-cell adhesion	-2.18366	0	9/781	11829,11877,13643,16168,18534,20201,20202,53883,244682	Aqp4,Arvcf,Efnb3,Il15,Pck1,S100a8,S100a9,Celsr2,Cntn5
10_Member	GO Biological Processes	GO:0051345	positive regulation of hydrolase activity	-2.04492	0	7/542	11549,20201,20202,20292,24012,230163,269275	Adra1a,S100a8,S100a9,Ccl11,Rgs7,Aldob,Acvr1c
10_Member	GO Biological Processes	GO:0030593	neutrophil chemotaxis	-2.01931	0	3/101	20201,20202,20292	S100a8,S100a9,Ccl11
10_Member	GO Biological Processes	GO:0043281	regulation of cysteine-type endopeptidase activity involved in apoptotic process	-1.89162	0	4/209	17395,20201,20202,269275	Mmp9,S100a8,S100a9,Acvr1c
10_Member	GO Biological Processes	GO:0030595	leukocyte chemotaxis	-1.81078	0	4/221	20201,20202,20292,245195	S100a8,S100a9,Ccl11,Retnlg
10_Member	GO Biological Processes	GO:0097529	myeloid leukocyte migration	-1.81078	0	4/221	20201,20202,20292,245195	S100a8,S100a9,Ccl11,Retnlg
10_Member	GO Biological Processes	GO:0071621	granulocyte chemotaxis	-1.76192	0	3/126	20201,20202,20292	S100a8,S100a9,Ccl11
10_Member	GO Biological Processes	GO:1990266	neutrophil migration	-1.76192	0	3/126	20201,20202,20292	S100a8,S100a9,Ccl11
10_Member	GO Biological Processes	GO:0043280	positive regulation of cysteine-type endopeptidase activity involved in apoptotic process	-1.7439	0	3/128	20201,20202,269275	S100a8,S100a9,Acvr1c
10_Member	GO Biological Processes	GO:2000116	regulation of cysteine-type endopeptidase activity	-1.73511	0	4/233	17395,20201,20202,269275	Mmp9,S100a8,S100a9,Acvr1c
10_Member	GO Biological Processes	GO:0007159	leukocyte cell-cell adhesion	-1.73401	0	5/353	13643,16168,18534,20201,20202	Efnb3,Il15,Pck1,S100a8,S100a9
10_Member	GO Biological Processes	GO:0050900	leukocyte migration	-1.68284	0	5/364	17395,20201,20202,20292,245195	Mmp9,S100a8,S100a9,Ccl11,Retnlg
10_Member	GO Biological Processes	GO:2001056	positive regulation of cysteine-type endopeptidase activity	-1.6028	0	3/145	20201,20202,269275	S100a8,S100a9,Acvr1c
10_Member	GO Biological Processes	GO:0050729	positive regulation of inflammatory response	-1.52857	0	3/155	20201,20202,207728	S100a8,S100a9,Pde2a
10_Member	GO Biological Processes	GO:0097530	granulocyte migration	-1.52857	0	3/155	20201,20202,20292	S100a8,S100a9,Ccl11
10_Member	GO Biological Processes	GO:0010950	positive regulation of endopeptidase activity	-1.45322	0	3/166	20201,20202,269275	S100a8,S100a9,Acvr1c
10_Member	GO Biological Processes	GO:2001242	regulation of intrinsic apoptotic signaling pathway	-1.42729	0	3/170	17395,20201,20202	Mmp9,S100a8,S100a9
10_Member	GO Biological Processes	GO:0010952	positive regulation of peptidase activity	-1.39589	0	3/175	20201,20202,269275	S100a8,S100a9,Acvr1c
10_Member	GO Biological Processes	GO:0097193	intrinsic apoptotic signaling pathway	-1.39572	0	4/298	17395,20201,20202,56072	Mmp9,S100a8,S100a9,Lgals12
10_Member	GO Biological Processes	GO:0060326	cell chemotaxis	-1.36488	0	4/305	20201,20202,20292,245195	S100a8,S100a9,Ccl11,Retnlg
10_Member	GO Biological Processes	GO:0035821	modification of morphology or physiology of other organism	-1.34203	0	3/184	17395,20202,20292	Mmp9,S100a9,Ccl11
10_Member	GO Biological Processes	GO:2001235	positive regulation of apoptotic signaling pathway	-1.34203	0	3/184	17395,20201,20202	Mmp9,S100a8,S100a9

## Sheet: 8W-post-TAC up-regulated BP
GroupID	Category	Term	Description	LogP	Log(q-value)	InTerm_InList	Genes	Symbols
1_Summary	GO Biological Processes	GO:0030098	lymphocyte differentiation	-6.79019	-3.28815	20/425	11501,12458,12478,12482,12484,12518,12525,14256,15223,15985,16173,16182,16364,16842,16846,18534,18782,18985,21946,107527,11450,12606,227326,272382,16008,16411,22287,77125,93695,243958,17075,17381,18606,53624,56753,11658,11687,12739,22422,23966,55985,330814,381409,23795,170758,84506,110786,228801,11433,107221,13982,19662,20319,20732,64292,69073	Adam8,Ccr6,Cd19,Ms4a1,Cd24a,Cd79a,Cd8a,Flt3l,Foxj1,Cd79b,Il18,Il18r1,Irf4,Lef1,Lep,Pck1,Pla2g2d,Pou2af1,Pglyrp1,Il1rl2,Adipoq,Cebpa,Gpr55,Spib,Igfbp2,Itgax,Scgb1a1,Il33,Gpnmb,Siglecg,Epcam,Mmp12,Enpp2,Cldn7,Tacstd2,Alcam,Alox15,Cldn3,Wnt7b,Tenm4,Cxcl13,Adgrl1,Cdh26,Agr2,Rac3,Hamp,Iglc2,Bpifb1,Acp5,Ffar4,Esr1,Rbp4,Sfrp2,Spint1,Ptges,Kdf1
1_Member	GO Biological Processes	GO:0030098	lymphocyte differentiation	-6.79019	-3.28815	20/425	11501,12458,12478,12482,12484,12518,12525,14256,15223,15985,16173,16182,16364,16842,16846,18534,18782,18985,21946,107527	Adam8,Ccr6,Cd19,Ms4a1,Cd24a,Cd79a,Cd8a,Flt3l,Foxj1,Cd79b,Il18,Il18r1,Irf4,Lef1,Lep,Pck1,Pla2g2d,Pou2af1,Pglyrp1,Il1rl2
1_Member	GO Biological Processes	GO:0002521	leukocyte differentiation	-6.63708	-3.28815	24/607	11450,11501,12458,12478,12482,12484,12518,12525,12606,14256,15223,15985,16173,16182,16364,16842,16846,18534,18782,18985,21946,107527,227326,272382	Adipoq,Adam8,Ccr6,Cd19,Ms4a1,Cd24a,Cd79a,Cd8a,Cebpa,Flt3l,Foxj1,Cd79b,Il18,Il18r1,Irf4,Lef1,Lep,Pck1,Pla2g2d,Pou2af1,Pglyrp1,Il1rl2,Gpr55,Spib
1_Member	GO Biological Processes	GO:0070661	leukocyte proliferation	-4.75713	-1.81601	15/349	12478,12484,12518,14256,15223,16008,16173,16411,16842,16846,18782,22287,77125,93695,243958	Cd19,Cd24a,Cd79a,Flt3l,Foxj1,Igfbp2,Il18,Itgax,Lef1,Lep,Pla2g2d,Scgb1a1,Il33,Gpnmb,Siglecg
1_Member	GO Biological Processes	GO:0007162	negative regulation of cell adhesion	-4.33584	-1.44048	13/293	11450,11501,12484,15223,16842,17075,17381,18606,18782,22287,53624,56753,93695	Adipoq,Adam8,Cd24a,Foxj1,Lef1,Epcam,Mmp12,Enpp2,Pla2g2d,Scgb1a1,Cldn7,Tacstd2,Gpnmb
1_Member	GO Biological Processes	GO:0098609	cell-cell adhesion	-4.28719	-1.41546	23/781	11450,11501,11658,11687,12484,12739,15223,16008,16173,16411,16842,16846,17075,18534,18782,22287,22422,23966,55985,93695,107527,330814,381409	Adipoq,Adam8,Alcam,Alox15,Cd24a,Cldn3,Foxj1,Igfbp2,Il18,Itgax,Lef1,Lep,Epcam,Pck1,Pla2g2d,Scgb1a1,Wnt7b,Tenm4,Cxcl13,Gpnmb,Il1rl2,Adgrl1,Cdh26
1_Member	GO Biological Processes	GO:0022407	regulation of cell-cell adhesion	-4.25373	-1.41546	16/432	11450,11501,11687,12484,15223,16008,16173,16842,16846,17075,18534,18782,22287,55985,93695,107527	Adipoq,Adam8,Alox15,Cd24a,Foxj1,Igfbp2,Il18,Lef1,Lep,Epcam,Pck1,Pla2g2d,Scgb1a1,Cxcl13,Gpnmb,Il1rl2
1_Member	GO Biological Processes	GO:0042110	T cell activation	-4.25013	-1.41546	18/528	11501,12458,12484,12525,15223,16008,16173,16182,16364,16411,16842,16846,18534,18782,22287,93695,107527,381409	Adam8,Ccr6,Cd24a,Cd8a,Foxj1,Igfbp2,Il18,Il18r1,Irf4,Itgax,Lef1,Lep,Pck1,Pla2g2d,Scgb1a1,Gpnmb,Il1rl2,Cdh26
1_Member	GO Biological Processes	GO:0030155	regulation of cell adhesion	-4.22497	-1.41291	22/735	11450,11501,11687,12484,15223,16008,16173,16842,16846,17075,17381,18534,18606,18782,22287,23795,53624,55985,56753,93695,107527,170758	Adipoq,Adam8,Alox15,Cd24a,Foxj1,Igfbp2,Il18,Lef1,Lep,Epcam,Mmp12,Pck1,Enpp2,Pla2g2d,Scgb1a1,Agr2,Cldn7,Cxcl13,Tacstd2,Gpnmb,Il1rl2,Rac3
1_Member	GO Biological Processes	GO:0002694	regulation of leukocyte activation	-4.06916	-1.33516	21/700	11501,12458,12478,12484,12606,14256,15223,16008,16173,16842,16846,18534,18782,21946,22287,77125,84506,93695,107527,110786,243958	Adam8,Ccr6,Cd19,Cd24a,Cebpa,Flt3l,Foxj1,Igfbp2,Il18,Lef1,Lep,Pck1,Pla2g2d,Pglyrp1,Scgb1a1,Il33,Hamp,Gpnmb,Il1rl2,Iglc2,Siglecg
1_Member	GO Biological Processes	GO:0046651	lymphocyte proliferation	-3.93559	-1.2535	13/321	12478,12484,12518,15223,16008,16173,16411,16842,16846,18782,22287,93695,243958	Cd19,Cd24a,Cd79a,Foxj1,Igfbp2,Il18,Itgax,Lef1,Lep,Pla2g2d,Scgb1a1,Gpnmb,Siglecg
1_Member	GO Biological Processes	GO:0045619	regulation of lymphocyte differentiation	-3.93139	-1.2535	10/197	11501,12458,12484,14256,15223,16173,16842,18534,21946,107527	Adam8,Ccr6,Cd24a,Flt3l,Foxj1,Il18,Lef1,Pck1,Pglyrp1,Il1rl2
1_Member	GO Biological Processes	GO:0032943	mononuclear cell proliferation	-3.89549	-1.24316	13/324	12478,12484,12518,15223,16008,16173,16411,16842,16846,18782,22287,93695,243958	Cd19,Cd24a,Cd79a,Foxj1,Igfbp2,Il18,Itgax,Lef1,Lep,Pla2g2d,Scgb1a1,Gpnmb,Siglecg
1_Member	GO Biological Processes	GO:0050863	regulation of T cell activation	-3.8559	-1.21581	13/327	11501,12458,12484,15223,16008,16173,16842,16846,18534,18782,22287,93695,107527	Adam8,Ccr6,Cd24a,Foxj1,Igfbp2,Il18,Lef1,Lep,Pck1,Pla2g2d,Scgb1a1,Gpnmb,Il1rl2
1_Member	GO Biological Processes	GO:0030217	T cell differentiation	-3.71903	-1.14731	12/293	11501,12458,12525,15223,16173,16182,16364,16842,16846,18534,18782,107527	Adam8,Ccr6,Cd8a,Foxj1,Il18,Il18r1,Irf4,Lef1,Lep,Pck1,Pla2g2d,Il1rl2
1_Member	GO Biological Processes	GO:0050865	regulation of cell activation	-3.69632	-1.14731	21/745	11501,12458,12478,12484,12606,14256,15223,16008,16173,16842,16846,18534,18782,21946,22287,77125,84506,93695,107527,110786,243958	Adam8,Ccr6,Cd19,Cd24a,Cebpa,Flt3l,Foxj1,Igfbp2,Il18,Lef1,Lep,Pck1,Pla2g2d,Pglyrp1,Scgb1a1,Il33,Hamp,Gpnmb,Il1rl2,Iglc2,Siglecg
1_Member	GO Biological Processes	GO:0070663	regulation of leukocyte proliferation	-3.69049	-1.14731	11/252	12484,14256,15223,16008,16173,16846,18782,22287,77125,93695,243958	Cd24a,Flt3l,Foxj1,Igfbp2,Il18,Lep,Pla2g2d,Scgb1a1,Il33,Gpnmb,Siglecg
1_Member	GO Biological Processes	GO:0051249	regulation of lymphocyte activation	-3.6485	-1.11486	18/590	11501,12458,12478,12484,14256,15223,16008,16173,16842,16846,18534,18782,21946,22287,93695,107527,110786,243958	Adam8,Ccr6,Cd19,Cd24a,Flt3l,Foxj1,Igfbp2,Il18,Lef1,Lep,Pck1,Pla2g2d,Pglyrp1,Scgb1a1,Gpnmb,Il1rl2,Iglc2,Siglecg
1_Member	GO Biological Processes	GO:1902105	regulation of leukocyte differentiation	-3.44516	-1.0193	12/314	11450,11501,12458,12484,14256,15223,16173,16842,18534,21946,107527,227326	Adipoq,Adam8,Ccr6,Cd24a,Flt3l,Foxj1,Il18,Lef1,Pck1,Pglyrp1,Il1rl2,Gpr55
1_Member	GO Biological Processes	GO:1903037	regulation of leukocyte cell-cell adhesion	-3.44516	-1.0193	12/314	11501,12484,15223,16008,16173,16842,16846,18534,18782,22287,93695,107527	Adam8,Cd24a,Foxj1,Igfbp2,Il18,Lef1,Lep,Pck1,Pla2g2d,Scgb1a1,Gpnmb,Il1rl2
1_Member	GO Biological Processes	GO:0022408	negative regulation of cell-cell adhesion	-3.30504	-0.937043	9/194	11450,11501,12484,15223,16842,17075,18782,22287,93695	Adipoq,Adam8,Cd24a,Foxj1,Lef1,Epcam,Pla2g2d,Scgb1a1,Gpnmb
1_Member	GO Biological Processes	GO:0002683	negative regulation of immune system process	-3.11499	-0.832443	15/493	11450,11687,12484,15223,16173,16364,17381,18782,21946,22287,77125,93695,227326,228801,243958	Adipoq,Alox15,Cd24a,Foxj1,Il18,Irf4,Mmp12,Pla2g2d,Pglyrp1,Scgb1a1,Il33,Gpnmb,Gpr55,Bpifb1,Siglecg
1_Member	GO Biological Processes	GO:0070664	negative regulation of leukocyte proliferation	-3.04779	-0.795876	6/95	12484,15223,18782,22287,77125,93695	Cd24a,Foxj1,Pla2g2d,Scgb1a1,Il33,Gpnmb
1_Member	GO Biological Processes	GO:0007159	leukocyte cell-cell adhesion	-2.9982	-0.770287	12/353	11501,12484,15223,16008,16173,16842,16846,18534,18782,22287,93695,107527	Adam8,Cd24a,Foxj1,Igfbp2,Il18,Lef1,Lep,Pck1,Pla2g2d,Scgb1a1,Gpnmb,Il1rl2
1_Member	GO Biological Processes	GO:0042098	T cell proliferation	-2.97295	-0.760464	9/216	12484,15223,16008,16173,16411,16846,18782,22287,93695	Cd24a,Foxj1,Igfbp2,Il18,Itgax,Lep,Pla2g2d,Scgb1a1,Gpnmb
1_Member	GO Biological Processes	GO:0042129	regulation of T cell proliferation	-2.93822	-0.746146	8/176	12484,15223,16008,16173,16846,18782,22287,93695	Cd24a,Foxj1,Igfbp2,Il18,Lep,Pla2g2d,Scgb1a1,Gpnmb
1_Member	GO Biological Processes	GO:0022409	positive regulation of cell-cell adhesion	-2.89285	-0.713483	10/267	11501,11687,12484,16008,16173,16842,16846,18534,55985,107527	Adam8,Alox15,Cd24a,Igfbp2,Il18,Lef1,Lep,Pck1,Cxcl13,Il1rl2
1_Member	GO Biological Processes	GO:0001818	negative regulation of cytokine production	-2.85668	-0.697106	10/270	11433,11450,12484,15223,16842,21946,22287,77125,93695,107221	Acp5,Adipoq,Cd24a,Foxj1,Lef1,Pglyrp1,Scgb1a1,Il33,Gpnmb,Ffar4
1_Member	GO Biological Processes	GO:0050670	regulation of lymphocyte proliferation	-2.75835	-0.651861	9/232	12484,15223,16008,16173,16846,18782,22287,93695,243958	Cd24a,Foxj1,Igfbp2,Il18,Lep,Pla2g2d,Scgb1a1,Gpnmb,Siglecg
1_Member	GO Biological Processes	GO:1903706	regulation of hemopoiesis	-2.75331	-0.65033	13/429	11450,11501,12458,12484,14256,15223,16173,16842,16846,18534,21946,107527,227326	Adipoq,Adam8,Ccr6,Cd24a,Flt3l,Foxj1,Il18,Lef1,Lep,Pck1,Pglyrp1,Il1rl2,Gpr55
1_Member	GO Biological Processes	GO:0042130	negative regulation of T cell proliferation	-2.74835	-0.650165	5/74	12484,15223,18782,22287,93695	Cd24a,Foxj1,Pla2g2d,Scgb1a1,Gpnmb
1_Member	GO Biological Processes	GO:0032944	regulation of mononuclear cell proliferation	-2.72033	-0.637879	9/235	12484,15223,16008,16173,16846,18782,22287,93695,243958	Cd24a,Foxj1,Igfbp2,Il18,Lep,Pla2g2d,Scgb1a1,Gpnmb,Siglecg
1_Member	GO Biological Processes	GO:0045785	positive regulation of cell adhesion	-2.63179	-0.568927	13/443	11501,11687,12484,16008,16173,16842,16846,18534,18606,23795,55985,107527,170758	Adam8,Alox15,Cd24a,Igfbp2,Il18,Lef1,Lep,Pck1,Enpp2,Agr2,Cxcl13,Il1rl2,Rac3
1_Member	GO Biological Processes	GO:0050870	positive regulation of T cell activation	-2.57595	-0.549408	8/201	11501,12484,16008,16173,16842,16846,18534,107527	Adam8,Cd24a,Igfbp2,Il18,Lef1,Lep,Pck1,Il1rl2
1_Member	GO Biological Processes	GO:0045621	positive regulation of lymphocyte differentiation	-2.56569	-0.54827	6/118	11501,14256,16173,16842,18534,107527	Adam8,Flt3l,Il18,Lef1,Pck1,Il1rl2
1_Member	GO Biological Processes	GO:0045580	regulation of T cell differentiation	-2.49583	-0.495983	7/163	11501,12458,15223,16173,16842,18534,107527	Adam8,Ccr6,Foxj1,Il18,Lef1,Pck1,Il1rl2
1_Member	GO Biological Processes	GO:0050672	negative regulation of lymphocyte proliferation	-2.39879	-0.443087	5/89	12484,15223,18782,22287,93695	Cd24a,Foxj1,Pla2g2d,Scgb1a1,Gpnmb
1_Member	GO Biological Processes	GO:0032945	negative regulation of mononuclear cell proliferation	-2.37806	-0.443087	5/90	12484,15223,18782,22287,93695	Cd24a,Foxj1,Pla2g2d,Scgb1a1,Gpnmb
1_Member	GO Biological Processes	GO:0002696	positive regulation of leukocyte activation	-2.33737	-0.413673	13/480	11501,12484,12606,14256,16008,16173,16842,16846,18534,77125,84506,107527,110786	Adam8,Cd24a,Cebpa,Flt3l,Igfbp2,Il18,Lef1,Lep,Pck1,Il33,Hamp,Il1rl2,Iglc2
1_Member	GO Biological Processes	GO:1903039	positive regulation of leukocyte cell-cell adhesion	-2.30372	-0.40155	8/223	11501,12484,16008,16173,16842,16846,18534,107527	Adam8,Cd24a,Igfbp2,Il18,Lef1,Lep,Pck1,Il1rl2
1_Member	GO Biological Processes	GO:1903038	negative regulation of leukocyte cell-cell adhesion	-2.26356	-0.383132	6/136	11501,12484,15223,18782,22287,93695	Adam8,Cd24a,Foxj1,Pla2g2d,Scgb1a1,Gpnmb
1_Member	GO Biological Processes	GO:0050867	positive regulation of cell activation	-2.21387	-0.357914	13/497	11501,12484,12606,14256,16008,16173,16842,16846,18534,77125,84506,107527,110786	Adam8,Cd24a,Cebpa,Flt3l,Igfbp2,Il18,Lef1,Lep,Pck1,Il33,Hamp,Il1rl2,Iglc2
1_Member	GO Biological Processes	GO:0045582	positive regulation of T cell differentiation	-2.1494	-0.317238	5/102	11501,16173,16842,18534,107527	Adam8,Il18,Lef1,Pck1,Il1rl2
1_Member	GO Biological Processes	GO:0051250	negative regulation of lymphocyte activation	-1.93266	-0.197424	6/160	12484,15223,18782,21946,22287,93695	Cd24a,Foxj1,Pla2g2d,Pglyrp1,Scgb1a1,Gpnmb
1_Member	GO Biological Processes	GO:0050868	negative regulation of T cell activation	-1.80688	-0.119681	5/124	12484,15223,18782,22287,93695	Cd24a,Foxj1,Pla2g2d,Scgb1a1,Gpnmb
1_Member	GO Biological Processes	GO:1903708	positive regulation of hemopoiesis	-1.76258	-0.0886221	7/225	11501,14256,16173,16842,16846,18534,107527	Adam8,Flt3l,Il18,Lef1,Lep,Pck1,Il1rl2
1_Member	GO Biological Processes	GO:1902107	positive regulation of leukocyte differentiation	-1.69346	-0.0386391	6/181	11501,14256,16173,16842,18534,107527	Adam8,Flt3l,Il18,Lef1,Pck1,Il1rl2
1_Member	GO Biological Processes	GO:0008285	negative regulation of cell proliferation	-1.66941	-0.0195565	15/712	11450,12484,12606,12739,13982,15223,18782,19662,20319,20732,22287,64292,69073,77125,93695	Adipoq,Cd24a,Cebpa,Cldn3,Esr1,Foxj1,Pla2g2d,Rbp4,Sfrp2,Spint1,Scgb1a1,Ptges,Kdf1,Il33,Gpnmb
1_Member	GO Biological Processes	GO:0002695	negative regulation of leukocyte activation	-1.58299	0	6/192	12484,15223,18782,21946,22287,93695	Cd24a,Foxj1,Pla2g2d,Pglyrp1,Scgb1a1,Gpnmb
1_Member	GO Biological Processes	GO:0051251	positive regulation of lymphocyte activation	-1.57795	0	10/418	11501,12484,14256,16008,16173,16842,16846,18534,107527,110786	Adam8,Cd24a,Flt3l,Igfbp2,Il18,Lef1,Lep,Pck1,Il1rl2,Iglc2
1_Member	GO Biological Processes	GO:0050866	negative regulation of cell activation	-1.39536	0	6/213	12484,15223,18782,21946,22287,93695	Cd24a,Foxj1,Pla2g2d,Pglyrp1,Scgb1a1,Gpnmb
2_Summary	GO Biological Processes	GO:0050727	regulation of inflammatory response	-6.70648	-3.28815	19/390	11433,11450,11501,11687,11801,12484,12606,13982,16846,18782,21946,22287,64292,77125,84506,107221,107527,232983,243958,16364,17002,17381,19695,20787,228801,12458,13710,15945,16173,16182,55985,12739	Acp5,Adipoq,Adam8,Alox15,Cd5l,Cd24a,Cebpa,Esr1,Lep,Pla2g2d,Pglyrp1,Scgb1a1,Ptges,Il33,Hamp,Ffar4,Il1rl2,Cxcl17,Siglecg,Irf4,Ltf,Mmp12,Reg3g,Srebf1,Bpifb1,Ccr6,Elf3,Cxcl10,Il18,Il18r1,Cxcl13,Cldn3
2_Member	GO Biological Processes	GO:0050727	regulation of inflammatory response	-6.70648	-3.28815	19/390	11433,11450,11501,11687,11801,12484,12606,13982,16846,18782,21946,22287,64292,77125,84506,107221,107527,232983,243958	Acp5,Adipoq,Adam8,Alox15,Cd5l,Cd24a,Cebpa,Esr1,Lep,Pla2g2d,Pglyrp1,Scgb1a1,Ptges,Il33,Hamp,Ffar4,Il1rl2,Cxcl17,Siglecg
2_Member	GO Biological Processes	GO:0031347	regulation of defense response	-6.27021	-3.02806	25/683	11433,11450,11501,11687,11801,12484,12606,13982,16364,16846,17002,17381,18782,19695,20787,21946,22287,64292,77125,84506,107221,107527,228801,232983,243958	Acp5,Adipoq,Adam8,Alox15,Cd5l,Cd24a,Cebpa,Esr1,Irf4,Lep,Ltf,Mmp12,Pla2g2d,Reg3g,Srebf1,Pglyrp1,Scgb1a1,Ptges,Il33,Hamp,Ffar4,Il1rl2,Bpifb1,Cxcl17,Siglecg
2_Member	GO Biological Processes	GO:0006954	inflammatory response	-6.07943	-2.92443	26/748	11433,11450,11501,11687,11801,12458,12484,12606,13710,13982,15945,16173,16182,16846,18782,19695,21946,22287,55985,64292,77125,84506,107221,107527,232983,243958	Acp5,Adipoq,Adam8,Alox15,Cd5l,Ccr6,Cd24a,Cebpa,Elf3,Esr1,Cxcl10,Il18,Il18r1,Lep,Pla2g2d,Reg3g,Pglyrp1,Scgb1a1,Cxcl13,Ptges,Il33,Hamp,Ffar4,Il1rl2,Cxcl17,Siglecg
2_Member	GO Biological Processes	GO:0050728	negative regulation of inflammatory response	-3.26141	-0.922342	8/157	11433,11450,12484,21946,84506,107221,232983,243958	Acp5,Adipoq,Cd24a,Pglyrp1,Hamp,Ffar4,Cxcl17,Siglecg
2_Member	GO Biological Processes	GO:0032102	negative regulation of response to external stimulus	-2.97718	-0.760464	12/355	11433,11450,12484,12739,16846,17002,21946,55985,84506,107221,232983,243958	Acp5,Adipoq,Cd24a,Cldn3,Lep,Ltf,Pglyrp1,Cxcl13,Hamp,Ffar4,Cxcl17,Siglecg
2_Member	GO Biological Processes	GO:0031348	negative regulation of defense response	-2.74561	-0.650165	9/233	11433,11450,12484,17381,21946,84506,107221,232983,243958	Acp5,Adipoq,Cd24a,Mmp12,Pglyrp1,Hamp,Ffar4,Cxcl17,Siglecg
3_Summary	GO Biological Processes	GO:0048871	multicellular organismal homeostasis	-6.64671	-3.28815	22/518	11433,11450,11501,11556,11828,12740,14256,16173,16182,16364,16541,16846,17152,18843,19662,64292,69073,84506,107221,170758,227326,260305,12484,93695,13710,332110	Acp5,Adipoq,Adam8,Adrb3,Aqp3,Cldn4,Flt3l,Il18,Il18r1,Irf4,Napsa,Lep,Mak,Bpifa1,Rbp4,Ptges,Kdf1,Hamp,Ffar4,Rac3,Gpr55,Nphp4,Cd24a,Gpnmb,Elf3,Mapk15
3_Member	GO Biological Processes	GO:0048871	multicellular organismal homeostasis	-6.64671	-3.28815	22/518	11433,11450,11501,11556,11828,12740,14256,16173,16182,16364,16541,16846,17152,18843,19662,64292,69073,84506,107221,170758,227326,260305	Acp5,Adipoq,Adam8,Adrb3,Aqp3,Cldn4,Flt3l,Il18,Il18r1,Irf4,Napsa,Lep,Mak,Bpifa1,Rbp4,Ptges,Kdf1,Hamp,Ffar4,Rac3,Gpr55,Nphp4
3_Member	GO Biological Processes	GO:0034103	regulation of tissue remodeling	-3.2234	-0.90206	6/88	11501,12484,16173,16846,84506,93695	Adam8,Cd24a,Il18,Lep,Hamp,Gpnmb
3_Member	GO Biological Processes	GO:0048771	tissue remodeling	-3.19424	-0.881545	9/201	11433,11501,12484,13710,16173,16846,84506,93695,227326	Acp5,Adam8,Cd24a,Elf3,Il18,Lep,Hamp,Gpnmb,Gpr55
3_Member	GO Biological Processes	GO:0001894	tissue homeostasis	-3.10887	-0.832443	10/250	11433,11501,14256,16541,17152,19662,84506,170758,227326,260305	Acp5,Adam8,Flt3l,Napsa,Mak,Rbp4,Hamp,Rac3,Gpr55,Nphp4
3_Member	GO Biological Processes	GO:0046849	bone remodeling	-2.08051	-0.273275	5/106	11433,11501,16846,84506,227326	Acp5,Adam8,Lep,Hamp,Gpr55
3_Member	GO Biological Processes	GO:0060249	anatomical structure homeostasis	-2.01063	-0.227533	11/412	11433,11501,14256,16541,17152,19662,84506,170758,227326,260305,332110	Acp5,Adam8,Flt3l,Napsa,Mak,Rbp4,Hamp,Rac3,Gpr55,Nphp4,Mapk15
3_Member	GO Biological Processes	GO:0045453	bone resorption	-1.85321	-0.149576	4/79	11433,11501,84506,227326	Acp5,Adam8,Hamp,Gpr55
3_Member	GO Biological Processes	GO:0046850	regulation of bone remodeling	-1.42108	0	3/63	11501,16846,84506	Adam8,Lep,Hamp
4_Summary	GO Biological Processes	GO:0032616	interleukin-13 production	-5.31972	-2.2025	5/22	16173,16364,16842,22287,77125,11658,11687,12458,12478,12484,12518,12525,12526,15018,15223,15985,16069,16182,110612,110786,243958,381776,18534,18782,381409,11801,16846,17381,19662,21946,18985,11501,17002,72388	Il18,Irf4,Lef1,Scgb1a1,Il33,Alcam,Alox15,Ccr6,Cd19,Cd24a,Cd79a,Cd8a,Cd8b1,H2-Q7,Foxj1,Cd79b,Jchain,Il18r1,Iglv2,Iglc2,Siglecg,Igkv2-112,Pck1,Pla2g2d,Cdh26,Cd5l,Lep,Mmp12,Rbp4,Pglyrp1,Pou2af1,Adam8,Ltf,Ripk4
4_Member	GO Biological Processes	GO:0032616	interleukin-13 production	-5.31972	-2.2025	5/22	16173,16364,16842,22287,77125	Il18,Irf4,Lef1,Scgb1a1,Il33
4_Member	GO Biological Processes	GO:0002250	adaptive immune response	-5.05629	-2.03598	21/599	11658,11687,12458,12478,12484,12518,12525,12526,15018,15223,15985,16069,16173,16182,16364,16842,77125,110612,110786,243958,381776	Alcam,Alox15,Ccr6,Cd19,Cd24a,Cd79a,Cd8a,Cd8b1,H2-Q7,Foxj1,Cd79b,Jchain,Il18,Il18r1,Irf4,Lef1,Il33,Iglv2,Iglc2,Siglecg,Igkv2-112
4_Member	GO Biological Processes	GO:0032656	regulation of interleukin-13 production	-4.20377	-1.41291	4/19	16364,16842,22287,77125	Irf4,Lef1,Scgb1a1,Il33
4_Member	GO Biological Processes	GO:0002292	T cell differentiation involved in immune response	-3.47533	-1.02712	6/79	12458,16173,16182,16364,16842,18534	Ccr6,Il18,Il18r1,Irf4,Lef1,Pck1
4_Member	GO Biological Processes	GO:0035710	CD4-positive, alpha-beta T cell activation	-3.44484	-1.0193	7/112	12458,16173,16182,16364,16842,18782,381409	Ccr6,Il18,Il18r1,Irf4,Lef1,Pla2g2d,Cdh26
4_Member	GO Biological Processes	GO:0032673	regulation of interleukin-4 production	-3.28834	-0.937043	4/32	16364,16842,22287,77125	Irf4,Lef1,Scgb1a1,Il33
4_Member	GO Biological Processes	GO:0043367	CD4-positive, alpha-beta T cell differentiation	-3.14616	-0.858244	6/91	12458,16173,16182,16364,16842,18782	Ccr6,Il18,Il18r1,Irf4,Lef1,Pla2g2d
4_Member	GO Biological Processes	GO:0002697	regulation of immune effector process	-3.09942	-0.832443	14/443	11801,12458,12484,15018,15223,16173,16182,16846,17381,18534,19662,21946,77125,243958	Cd5l,Ccr6,Cd24a,H2-Q7,Foxj1,Il18,Il18r1,Lep,Mmp12,Pck1,Rbp4,Pglyrp1,Il33,Siglecg
4_Member	GO Biological Processes	GO:0002285	lymphocyte activation involved in immune response	-3.05896	-0.797065	9/210	12458,12478,16173,16182,16364,16842,18534,18985,21946	Ccr6,Cd19,Il18,Il18r1,Irf4,Lef1,Pck1,Pou2af1,Pglyrp1
4_Member	GO Biological Processes	GO:0046631	alpha-beta T cell activation	-2.97009	-0.760464	8/174	12458,12484,16173,16182,16364,16842,18782,381409	Ccr6,Cd24a,Il18,Il18r1,Irf4,Lef1,Pla2g2d,Cdh26
4_Member	GO Biological Processes	GO:0032674	regulation of interleukin-5 production	-2.94119	-0.746146	3/18	16842,22287,77125	Lef1,Scgb1a1,Il33
4_Member	GO Biological Processes	GO:0032633	interleukin-4 production	-2.91514	-0.731585	4/40	16364,16842,22287,77125	Irf4,Lef1,Scgb1a1,Il33
4_Member	GO Biological Processes	GO:0032634	interleukin-5 production	-2.87032	-0.703305	3/19	16842,22287,77125	Lef1,Scgb1a1,Il33
4_Member	GO Biological Processes	GO:0042093	T-helper cell differentiation	-2.85608	-0.697106	5/70	12458,16173,16182,16364,16842	Ccr6,Il18,Il18r1,Irf4,Lef1
4_Member	GO Biological Processes	GO:0002294	CD4-positive, alpha-beta T cell differentiation involved in immune response	-2.82848	-0.685156	5/71	12458,16173,16182,16364,16842	Ccr6,Il18,Il18r1,Irf4,Lef1
4_Member	GO Biological Processes	GO:0002293	alpha-beta T cell differentiation involved in immune response	-2.80133	-0.66563	5/72	12458,16173,16182,16364,16842	Ccr6,Il18,Il18r1,Irf4,Lef1
4_Member	GO Biological Processes	GO:0002287	alpha-beta T cell activation involved in immune response	-2.77463	-0.653776	5/73	12458,16173,16182,16364,16842	Ccr6,Il18,Il18r1,Irf4,Lef1
4_Member	GO Biological Processes	GO:0042088	T-helper 1 type immune response	-2.58571	-0.549408	4/49	16173,16182,16842,77125	Il18,Il18r1,Lef1,Il33
4_Member	GO Biological Processes	GO:0002366	leukocyte activation involved in immune response	-2.52337	-0.514496	10/300	12458,12478,16173,16182,16364,16842,18534,18985,21946,77125	Ccr6,Cd19,Il18,Il18r1,Irf4,Lef1,Pck1,Pou2af1,Pglyrp1,Il33
4_Member	GO Biological Processes	GO:0002286	T cell activation involved in immune response	-2.49372	-0.495983	6/122	12458,16173,16182,16364,16842,18534	Ccr6,Il18,Il18r1,Irf4,Lef1,Pck1
4_Member	GO Biological Processes	GO:0002263	cell activation involved in immune response	-2.4825	-0.490225	10/304	12458,12478,16173,16182,16364,16842,18534,18985,21946,77125	Ccr6,Cd19,Il18,Il18r1,Irf4,Lef1,Pck1,Pou2af1,Pglyrp1,Il33
4_Member	GO Biological Processes	GO:0046632	alpha-beta T cell differentiation	-2.42467	-0.456155	6/126	12458,16173,16182,16364,16842,18782	Ccr6,Il18,Il18r1,Irf4,Lef1,Pla2g2d
4_Member	GO Biological Processes	GO:0002819	regulation of adaptive immune response	-2.35042	-0.421192	8/219	11687,12458,12484,15018,15223,16173,16182,77125	Alox15,Ccr6,Cd24a,H2-Q7,Foxj1,Il18,Il18r1,Il33
4_Member	GO Biological Processes	GO:0002825	regulation of T-helper 1 type immune response	-2.28936	-0.393992	3/30	16173,16182,77125	Il18,Il18r1,Il33
4_Member	GO Biological Processes	GO:0002460	adaptive immune response based on somatic recombination of immune receptors built from immunoglobulin superfamily domains	-2.10853	-0.290527	12/455	12458,12478,12484,12525,15018,15223,16173,16182,16364,16842,77125,110786	Ccr6,Cd19,Cd24a,Cd8a,H2-Q7,Foxj1,Il18,Il18r1,Irf4,Lef1,Il33,Iglc2
4_Member	GO Biological Processes	GO:0032689	negative regulation of interferon-gamma production	-2.10063	-0.288052	3/35	21946,22287,77125	Pglyrp1,Scgb1a1,Il33
4_Member	GO Biological Processes	GO:0002822	regulation of adaptive immune response based on somatic recombination of immune receptors built from immunoglobulin superfamily domains	-1.98709	-0.218823	7/203	12458,12484,15018,15223,16173,16182,77125	Ccr6,Cd24a,H2-Q7,Foxj1,Il18,Il18r1,Il33
4_Member	GO Biological Processes	GO:0002711	positive regulation of T cell mediated immunity	-1.9697	-0.211051	4/73	12484,15018,16173,16182	Cd24a,H2-Q7,Il18,Il18r1
4_Member	GO Biological Processes	GO:0032649	regulation of interferon-gamma production	-1.92175	-0.196149	5/116	16173,16182,21946,22287,77125	Il18,Il18r1,Pglyrp1,Scgb1a1,Il33
4_Member	GO Biological Processes	GO:0032609	interferon-gamma production	-1.72687	-0.0657456	5/130	16173,16182,21946,22287,77125	Il18,Il18r1,Pglyrp1,Scgb1a1,Il33
4_Member	GO Biological Processes	GO:0002456	T cell mediated immunity	-1.6516	-0.0134682	5/136	12484,12525,15018,16173,16182	Cd24a,Cd8a,H2-Q7,Il18,Il18r1
4_Member	GO Biological Processes	GO:0002709	regulation of T cell mediated immunity	-1.51848	0	4/100	12484,15018,16173,16182	Cd24a,H2-Q7,Il18,Il18r1
4_Member	GO Biological Processes	GO:0002706	regulation of lymphocyte mediated immunity	-1.50815	0	6/200	12484,15018,15223,16173,16182,16846	Cd24a,H2-Q7,Foxj1,Il18,Il18r1,Lep
4_Member	GO Biological Processes	GO:0051092	positive regulation of NF-kappaB transcription factor activity	-1.5028	0	5/149	11501,16173,16182,17002,72388	Adam8,Il18,Il18r1,Ltf,Ripk4
4_Member	GO Biological Processes	GO:0002449	lymphocyte mediated immunity	-1.46489	0	10/437	12458,12478,12484,12525,15018,15223,16173,16182,16846,110786	Ccr6,Cd19,Cd24a,Cd8a,H2-Q7,Foxj1,Il18,Il18r1,Lep,Iglc2
4_Member	GO Biological Processes	GO:0002702	positive regulation of production of molecular mediator of immune response	-1.4138	0	4/108	16173,16182,19662,77125	Il18,Il18r1,Rbp4,Il33
4_Member	GO Biological Processes	GO:0002700	regulation of production of molecular mediator of immune response	-1.39994	0	5/159	16173,16182,19662,77125,243958	Il18,Il18r1,Rbp4,Il33,Siglecg
4_Member	GO Biological Processes	GO:0002699	positive regulation of immune effector process	-1.3755	0	7/272	12484,15018,16173,16182,18534,19662,77125	Cd24a,H2-Q7,Il18,Il18r1,Pck1,Rbp4,Il33
5_Summary	GO Biological Processes	GO:0016042	lipid catabolic process	-4.41447	-1.49682	14/330	11450,16846,16891,18534,18606,18782,56072,103968,110460,232889,234564,235674,239759,269615,11529,11687,13107,20787,64292,78894,18979,57264,15186,107747,74246,226265,19662,20775,238257,11828,332110	Adipoq,Lep,Lipg,Pck1,Enpp2,Pla2g2d,Lgals12,Plin1,Acat2,Pla2g4c,Ces1f,Acaa1b,Liph,Plch2,Adh7,Alox15,Cyp2f2,Srebf1,Ptges,Aacs,Pon1,Retn,Hdc,Aldh1l1,Gale,Eno4,Rbp4,Sqle,Tmem30b,Aqp3,Mapk15
5_Member	GO Biological Processes	GO:0016042	lipid catabolic process	-4.41447	-1.49682	14/330	11450,16846,16891,18534,18606,18782,56072,103968,110460,232889,234564,235674,239759,269615	Adipoq,Lep,Lipg,Pck1,Enpp2,Pla2g2d,Lgals12,Plin1,Acat2,Pla2g4c,Ces1f,Acaa1b,Liph,Plch2
5_Member	GO Biological Processes	GO:0044242	cellular lipid catabolic process	-3.49593	-1.03192	10/223	11450,16846,16891,18534,18606,110460,232889,234564,235674,239759	Adipoq,Lep,Lipg,Pck1,Enpp2,Acat2,Pla2g4c,Ces1f,Acaa1b,Liph
5_Member	GO Biological Processes	GO:0006631	fatty acid metabolic process	-3.39806	-0.986994	14/413	11450,11529,11687,13107,16846,16891,18534,20787,64292,78894,110460,234564,235674,239759	Adipoq,Adh7,Alox15,Cyp2f2,Lep,Lipg,Pck1,Srebf1,Ptges,Aacs,Acat2,Ces1f,Acaa1b,Liph
5_Member	GO Biological Processes	GO:0032370	positive regulation of lipid transport	-3.27666	-0.931517	6/86	11450,16891,18979,57264,64292,110460	Adipoq,Lipg,Pon1,Retn,Ptges,Acat2
5_Member	GO Biological Processes	GO:0032371	regulation of sterol transport	-3.22846	-0.90206	5/58	11450,16846,16891,18979,110460	Adipoq,Lep,Lipg,Pon1,Acat2
5_Member	GO Biological Processes	GO:0032374	regulation of cholesterol transport	-3.22846	-0.90206	5/58	11450,16846,16891,18979,110460	Adipoq,Lep,Lipg,Pon1,Acat2
5_Member	GO Biological Processes	GO:0032373	positive regulation of sterol transport	-3.18585	-0.881545	4/34	11450,16891,18979,110460	Adipoq,Lipg,Pon1,Acat2
5_Member	GO Biological Processes	GO:0032376	positive regulation of cholesterol transport	-3.18585	-0.881545	4/34	11450,16891,18979,110460	Adipoq,Lipg,Pon1,Acat2
5_Member	GO Biological Processes	GO:0032368	regulation of lipid transport	-2.94257	-0.746146	7/136	11450,16846,16891,18979,57264,64292,110460	Adipoq,Lep,Lipg,Pon1,Retn,Ptges,Acat2
5_Member	GO Biological Processes	GO:0009062	fatty acid catabolic process	-2.84367	-0.688661	6/104	11450,16846,18534,110460,234564,235674	Adipoq,Lep,Pck1,Acat2,Ces1f,Acaa1b
5_Member	GO Biological Processes	GO:0016054	organic acid catabolic process	-2.75835	-0.651861	9/232	11450,15186,16846,18534,18979,107747,110460,234564,235674	Adipoq,Hdc,Lep,Pck1,Pon1,Aldh1l1,Acat2,Ces1f,Acaa1b
5_Member	GO Biological Processes	GO:0046395	carboxylic acid catabolic process	-2.75835	-0.651861	9/232	11450,15186,16846,18534,18979,107747,110460,234564,235674	Adipoq,Hdc,Lep,Pck1,Pon1,Aldh1l1,Acat2,Ces1f,Acaa1b
5_Member	GO Biological Processes	GO:1905954	positive regulation of lipid localization	-2.73935	-0.650165	6/109	11450,16891,18979,57264,64292,110460	Adipoq,Lipg,Pon1,Retn,Ptges,Acat2
5_Member	GO Biological Processes	GO:0044282	small molecule catabolic process	-2.61421	-0.560829	11/341	11450,11529,15186,16846,18534,18979,74246,107747,110460,234564,235674	Adipoq,Adh7,Hdc,Lep,Pck1,Pon1,Gale,Aldh1l1,Acat2,Ces1f,Acaa1b
5_Member	GO Biological Processes	GO:0034440	lipid oxidation	-2.60283	-0.558718	6/116	11450,11529,11687,16846,110460,235674	Adipoq,Adh7,Alox15,Lep,Acat2,Acaa1b
5_Member	GO Biological Processes	GO:0032787	monocarboxylic acid metabolic process	-2.57875	-0.549408	16/616	11450,11529,11687,13107,16846,16891,18534,20787,64292,74246,78894,110460,226265,234564,235674,239759	Adipoq,Adh7,Alox15,Cyp2f2,Lep,Lipg,Pck1,Srebf1,Ptges,Gale,Aacs,Acat2,Eno4,Ces1f,Acaa1b,Liph
5_Member	GO Biological Processes	GO:0010876	lipid localization	-2.46788	-0.48367	12/409	11450,16846,16891,18782,18979,19662,20775,57264,64292,110460,232889,238257	Adipoq,Lep,Lipg,Pla2g2d,Pon1,Rbp4,Sqle,Retn,Ptges,Acat2,Pla2g4c,Tmem30b
5_Member	GO Biological Processes	GO:0072329	monocarboxylic acid catabolic process	-2.45884	-0.47993	6/124	11450,16846,18534,110460,234564,235674	Adipoq,Lep,Pck1,Acat2,Ces1f,Acaa1b
5_Member	GO Biological Processes	GO:1905952	regulation of lipid localization	-2.38153	-0.443087	7/171	11450,16846,16891,18979,57264,64292,110460	Adipoq,Lep,Lipg,Pon1,Retn,Ptges,Acat2
5_Member	GO Biological Processes	GO:0030301	cholesterol transport	-2.25931	-0.38098	5/96	11450,16846,16891,18979,110460	Adipoq,Lep,Lipg,Pon1,Acat2
5_Member	GO Biological Processes	GO:0015918	sterol transport	-2.24041	-0.370351	5/97	11450,16846,16891,18979,110460	Adipoq,Lep,Lipg,Pon1,Acat2
5_Member	GO Biological Processes	GO:0019395	fatty acid oxidation	-2.03095	-0.244483	5/109	11450,11529,16846,110460,235674	Adipoq,Adh7,Lep,Acat2,Acaa1b
5_Member	GO Biological Processes	GO:0006869	lipid transport	-1.99844	-0.222162	10/358	11450,16846,16891,18782,18979,19662,57264,64292,110460,238257	Adipoq,Lep,Lipg,Pla2g2d,Pon1,Rbp4,Retn,Ptges,Acat2,Tmem30b
5_Member	GO Biological Processes	GO:0006635	fatty acid beta-oxidation	-1.9697	-0.211051	4/73	11450,16846,110460,235674	Adipoq,Lep,Acat2,Acaa1b
5_Member	GO Biological Processes	GO:0015850	organic hydroxy compound transport	-1.91183	-0.196149	8/261	11450,11828,16846,16891,18979,19662,110460,332110	Adipoq,Aqp3,Lep,Lipg,Pon1,Rbp4,Acat2,Mapk15
6_Summary	GO Biological Processes	GO:2000147	positive regulation of cell motility	-4.10824	-1.34321	19/592	11501,12458,12739,12740,14786,15945,16173,16411,16842,17075,18213,18606,53624,53868,55985,57264,93695,207686,232983,12224,13844,15245,16846,18212,20319,20732,22422,56072,110350	Adam8,Ccr6,Cldn3,Cldn4,Grb7,Cxcl10,Il18,Itgax,Lef1,Epcam,Ntrk3,Enpp2,Cldn7,Rab25,Cxcl13,Retn,Gpnmb,Cfap69,Cxcl17,Klf5,Ephb2,Hhip,Lep,Ntrk2,Sfrp2,Spint1,Wnt7b,Lgals12,Dync2h1
6_Member	GO Biological Processes	GO:2000147	positive regulation of cell motility	-4.10824	-1.34321	19/592	11501,12458,12739,12740,14786,15945,16173,16411,16842,17075,18213,18606,53624,53868,55985,57264,93695,207686,232983	Adam8,Ccr6,Cldn3,Cldn4,Grb7,Cxcl10,Il18,Itgax,Lef1,Epcam,Ntrk3,Enpp2,Cldn7,Rab25,Cxcl13,Retn,Gpnmb,Cfap69,Cxcl17
6_Member	GO Biological Processes	GO:0051272	positive regulation of cellular component movement	-3.91106	-1.24614	19/613	11501,12458,12739,12740,14786,15945,16173,16411,16842,17075,18213,18606,53624,53868,55985,57264,93695,207686,232983	Adam8,Ccr6,Cldn3,Cldn4,Grb7,Cxcl10,Il18,Itgax,Lef1,Epcam,Ntrk3,Enpp2,Cldn7,Rab25,Cxcl13,Retn,Gpnmb,Cfap69,Cxcl17
6_Member	GO Biological Processes	GO:0040017	positive regulation of locomotion	-3.8118	-1.18361	19/624	11501,12458,12739,12740,14786,15945,16173,16411,16842,17075,18213,18606,53624,53868,55985,57264,93695,207686,232983	Adam8,Ccr6,Cldn3,Cldn4,Grb7,Cxcl10,Il18,Itgax,Lef1,Epcam,Ntrk3,Enpp2,Cldn7,Rab25,Cxcl13,Retn,Gpnmb,Cfap69,Cxcl17
6_Member	GO Biological Processes	GO:0030335	positive regulation of cell migration	-2.9264	-0.738604	16/569	11501,12458,12739,12740,14786,15945,16173,16411,16842,18213,18606,53868,55985,57264,93695,232983	Adam8,Ccr6,Cldn3,Cldn4,Grb7,Cxcl10,Il18,Itgax,Lef1,Ntrk3,Enpp2,Rab25,Cxcl13,Retn,Gpnmb,Cxcl17
6_Member	GO Biological Processes	GO:0001944	vasculature development	-1.92622	-0.196149	17/787	11501,12224,13844,15245,15945,16173,16411,16842,16846,18212,18606,20319,20732,22422,56072,110350,232983	Adam8,Klf5,Ephb2,Hhip,Cxcl10,Il18,Itgax,Lef1,Lep,Ntrk2,Enpp2,Sfrp2,Spint1,Wnt7b,Lgals12,Dync2h1,Cxcl17
6_Member	GO Biological Processes	GO:0072358	cardiovascular system development	-1.92622	-0.196149	17/787	11501,12224,13844,15245,15945,16173,16411,16842,16846,18212,18606,20319,20732,22422,56072,110350,232983	Adam8,Klf5,Ephb2,Hhip,Cxcl10,Il18,Itgax,Lef1,Lep,Ntrk2,Enpp2,Sfrp2,Spint1,Wnt7b,Lgals12,Dync2h1,Cxcl17
6_Member	GO Biological Processes	GO:0001525	angiogenesis	-1.91804	-0.196149	13/542	11501,12224,13844,15245,15945,16173,16411,16842,16846,18606,20319,22422,232983	Adam8,Klf5,Ephb2,Hhip,Cxcl10,Il18,Itgax,Lef1,Lep,Enpp2,Sfrp2,Wnt7b,Cxcl17
6_Member	GO Biological Processes	GO:0001568	blood vessel development	-1.78528	-0.106081	16/752	11501,12224,13844,15245,15945,16173,16411,16842,16846,18212,18606,20319,20732,22422,110350,232983	Adam8,Klf5,Ephb2,Hhip,Cxcl10,Il18,Itgax,Lef1,Lep,Ntrk2,Enpp2,Sfrp2,Spint1,Wnt7b,Dync2h1,Cxcl17
6_Member	GO Biological Processes	GO:0048514	blood vessel morphogenesis	-1.6409	-0.0067921	14/654	11501,12224,13844,15245,15945,16173,16411,16842,16846,18212,18606,20319,22422,232983	Adam8,Klf5,Ephb2,Hhip,Cxcl10,Il18,Itgax,Lef1,Lep,Ntrk2,Enpp2,Sfrp2,Wnt7b,Cxcl17
7_Summary	GO Biological Processes	GO:0048729	tissue morphogenesis	-3.74307	-1.14731	20/685	11501,12154,13982,14160,15235,15245,15945,16411,16842,17381,19143,20319,20732,22422,51938,56753,69073,72388,207607,207920,16173,16846,19695,13710,11979	Adam8,Bmp10,Esr1,Lgr5,Mst1,Hhip,Cxcl10,Itgax,Lef1,Mmp12,St14,Sfrp2,Spint1,Wnt7b,Ccdc39,Tacstd2,Kdf1,Ripk4,Ccdc40,Esrp1,Il18,Lep,Reg3g,Elf3,Atp7b
7_Member	GO Biological Processes	GO:0048729	tissue morphogenesis	-3.74307	-1.14731	20/685	11501,12154,13982,14160,15235,15245,15945,16411,16842,17381,19143,20319,20732,22422,51938,56753,69073,72388,207607,207920	Adam8,Bmp10,Esr1,Lgr5,Mst1,Hhip,Cxcl10,Itgax,Lef1,Mmp12,St14,Sfrp2,Spint1,Wnt7b,Ccdc39,Tacstd2,Kdf1,Ripk4,Ccdc40,Esrp1
7_Member	GO Biological Processes	GO:0002009	morphogenesis of an epithelium	-3.739	-1.14731	18/580	13982,14160,15235,15245,15945,16411,16842,17381,19143,20319,20732,22422,51938,56753,69073,72388,207607,207920	Esr1,Lgr5,Mst1,Hhip,Cxcl10,Itgax,Lef1,Mmp12,St14,Sfrp2,Spint1,Wnt7b,Ccdc39,Tacstd2,Kdf1,Ripk4,Ccdc40,Esrp1
7_Member	GO Biological Processes	GO:0060562	epithelial tube morphogenesis	-3.58164	-1.09331	14/396	13982,14160,15235,15245,15945,16411,16842,19143,20319,20732,51938,56753,207607,207920	Esr1,Lgr5,Mst1,Hhip,Cxcl10,Itgax,Lef1,St14,Sfrp2,Spint1,Ccdc39,Tacstd2,Ccdc40,Esrp1
7_Member	GO Biological Processes	GO:1905330	regulation of morphogenesis of an epithelium	-2.51143	-0.505369	6/121	13982,15945,16411,20319,22422,56753	Esr1,Cxcl10,Itgax,Sfrp2,Wnt7b,Tacstd2
7_Member	GO Biological Processes	GO:0061138	morphogenesis of a branching epithelium	-2.2358	-0.369814	8/229	13982,15245,16842,19143,20319,20732,56753,207920	Esr1,Hhip,Lef1,St14,Sfrp2,Spint1,Tacstd2,Esrp1
7_Member	GO Biological Processes	GO:0001763	morphogenesis of a branching structure	-2.03621	-0.24465	8/248	13982,15245,16842,19143,20319,20732,56753,207920	Esr1,Hhip,Lef1,St14,Sfrp2,Spint1,Tacstd2,Esrp1
7_Member	GO Biological Processes	GO:0050678	regulation of epithelial cell proliferation	-1.85373	-0.149576	10/377	13982,15235,16173,16846,17381,19695,20319,56753,69073,207920	Esr1,Mst1,Il18,Lep,Mmp12,Reg3g,Sfrp2,Tacstd2,Kdf1,Esrp1
7_Member	GO Biological Processes	GO:0050673	epithelial cell proliferation	-1.78911	-0.108587	11/444	13982,14160,15235,16173,16846,17381,19695,20319,56753,69073,207920	Esr1,Lgr5,Mst1,Il18,Lep,Mmp12,Reg3g,Sfrp2,Tacstd2,Kdf1,Esrp1
7_Member	GO Biological Processes	GO:0048754	branching morphogenesis of an epithelial tube	-1.58299	0	6/192	13982,15245,16842,20319,56753,207920	Esr1,Hhip,Lef1,Sfrp2,Tacstd2,Esrp1
8_Summary	GO Biological Processes	GO:1903555	regulation of TNF superfamily cytokine production	-3.70866	-1.14731	9/171	11433,11450,11501,12484,16173,16846,17002,77125,93695,16008,16411,14256	Acp5,Adipoq,Adam8,Cd24a,Il18,Lep,Ltf,Il33,Gpnmb,Igfbp2,Itgax,Flt3l
8_Member	GO Biological Processes	GO:1903555	regulation of tumor necrosis factor superfamily cytokine production	-3.70866	-1.14731	9/171	11433,11450,11501,12484,16173,16846,17002,77125,93695	Acp5,Adipoq,Adam8,Cd24a,Il18,Lep,Ltf,Il33,Gpnmb
8_Member	GO Biological Processes	GO:0071706	tumor necrosis factor superfamily cytokine production	-3.57884	-1.09331	9/178	11433,11450,11501,12484,16173,16846,17002,77125,93695	Acp5,Adipoq,Adam8,Cd24a,Il18,Lep,Ltf,Il33,Gpnmb
8_Member	GO Biological Processes	GO:0032680	regulation of tumor necrosis factor production	-3.05186	-0.795876	8/169	11433,11450,12484,16173,16846,17002,77125,93695	Acp5,Adipoq,Cd24a,Il18,Lep,Ltf,Il33,Gpnmb
8_Member	GO Biological Processes	GO:0032640	tumor necrosis factor production	-2.9541	-0.748926	8/175	11433,11450,12484,16173,16846,17002,77125,93695	Acp5,Adipoq,Cd24a,Il18,Lep,Ltf,Il33,Gpnmb
8_Member	GO Biological Processes	GO:0050798	activated T cell proliferation	-2.55346	-0.53891	4/50	12484,16008,16173,16411	Cd24a,Igfbp2,Il18,Itgax
8_Member	GO Biological Processes	GO:0042104	positive regulation of activated T cell proliferation	-2.46795	-0.48367	3/26	12484,16008,16173	Cd24a,Igfbp2,Il18
8_Member	GO Biological Processes	GO:0032720	negative regulation of tumor necrosis factor production	-2.21669	-0.357914	4/62	11433,11450,12484,93695	Acp5,Adipoq,Cd24a,Gpnmb
8_Member	GO Biological Processes	GO:1903556	negative regulation of tumor necrosis factor superfamily cytokine production	-2.19215	-0.340144	4/63	11433,11450,12484,93695	Acp5,Adipoq,Cd24a,Gpnmb
8_Member	GO Biological Processes	GO:0046006	regulation of activated T cell proliferation	-1.9111	-0.196149	3/41	12484,16008,16173	Cd24a,Igfbp2,Il18
8_Member	GO Biological Processes	GO:0032642	regulation of chemokine production	-1.60436	0	4/94	11450,12484,16173,77125	Adipoq,Cd24a,Il18,Il33
8_Member	GO Biological Processes	GO:0042102	positive regulation of T cell proliferation	-1.51848	0	4/100	12484,16008,16173,16846	Cd24a,Igfbp2,Il18,Lep
8_Member	GO Biological Processes	GO:0032602	chemokine production	-1.49131	0	4/102	11450,12484,16173,77125	Adipoq,Cd24a,Il18,Il33
8_Member	GO Biological Processes	GO:0070665	positive regulation of leukocyte proliferation	-1.47096	0	5/152	12484,14256,16008,16173,16846	Cd24a,Flt3l,Igfbp2,Il18,Lep
8_Member	GO Biological Processes	GO:0032722	positive regulation of chemokine production	-1.33829	0	3/68	11450,16173,77125	Adipoq,Il18,Il33
9_Summary	GO Biological Processes	GO:0050778	positive regulation of immune response	-3.38654	-0.982531	21/786	11501,11801,12478,12482,12484,12518,13982,15018,15985,16173,16182,16364,17002,17381,18534,19695,20787,77125,110786,228801,242594,12606,16846,18703	Adam8,Cd5l,Cd19,Ms4a1,Cd24a,Cd79a,Esr1,H2-Q7,Cd79b,Il18,Il18r1,Irf4,Ltf,Mmp12,Pck1,Reg3g,Srebf1,Il33,Iglc2,Bpifb1,Fyb2,Cebpa,Lep,Pigr
9_Member	GO Biological Processes	GO:0050778	positive regulation of immune response	-3.38654	-0.982531	21/786	11501,11801,12478,12482,12484,12518,13982,15018,15985,16173,16182,16364,17002,17381,18534,19695,20787,77125,110786,228801,242594	Adam8,Cd5l,Cd19,Ms4a1,Cd24a,Cd79a,Esr1,H2-Q7,Cd79b,Il18,Il18r1,Irf4,Ltf,Mmp12,Pck1,Reg3g,Srebf1,Il33,Iglc2,Bpifb1,Fyb2
9_Member	GO Biological Processes	GO:0031349	positive regulation of defense response	-2.13203	-0.30855	11/396	11501,12484,12606,13982,16364,17002,17381,19695,20787,77125,228801	Adam8,Cd24a,Cebpa,Esr1,Irf4,Ltf,Mmp12,Reg3g,Srebf1,Il33,Bpifb1
9_Member	GO Biological Processes	GO:0034121	regulation of toll-like receptor signaling pathway	-2.07602	-0.272315	4/68	13982,16364,17002,228801	Esr1,Irf4,Ltf,Bpifb1
9_Member	GO Biological Processes	GO:0045089	positive regulation of innate immune response	-2.02631	-0.241537	8/249	11501,13982,16364,17002,17381,19695,20787,228801	Adam8,Esr1,Irf4,Ltf,Mmp12,Reg3g,Srebf1,Bpifb1
9_Member	GO Biological Processes	GO:0045088	regulation of innate immune response	-2.00693	-0.227175	9/303	11501,13982,16364,16846,17002,17381,19695,20787,228801	Adam8,Esr1,Irf4,Lep,Ltf,Mmp12,Reg3g,Srebf1,Bpifb1
9_Member	GO Biological Processes	GO:0002224	toll-like receptor signaling pathway	-1.96749	-0.210429	5/113	13982,16364,17002,19695,228801	Esr1,Irf4,Ltf,Reg3g,Bpifb1
9_Member	GO Biological Processes	GO:0002764	immune response-regulating signaling pathway	-1.87194	-0.161261	12/490	12478,12482,12518,13982,15985,16364,17002,18703,19695,110786,228801,242594	Cd19,Ms4a1,Cd79a,Esr1,Cd79b,Irf4,Ltf,Pigr,Reg3g,Iglc2,Bpifb1,Fyb2
9_Member	GO Biological Processes	GO:0002757	immune response-activating signal transduction	-1.5868	0	11/477	12478,12482,12518,13982,15985,16364,17002,19695,110786,228801,242594	Cd19,Ms4a1,Cd79a,Esr1,Cd79b,Irf4,Ltf,Reg3g,Iglc2,Bpifb1,Fyb2
9_Member	GO Biological Processes	GO:0002253	activation of immune response	-1.4958	0	12/556	11801,12478,12482,12518,13982,15985,16364,17002,19695,110786,228801,242594	Cd5l,Cd19,Ms4a1,Cd79a,Esr1,Cd79b,Irf4,Ltf,Reg3g,Iglc2,Bpifb1,Fyb2
9_Member	GO Biological Processes	GO:0002221	pattern recognition receptor signaling pathway	-1.42984	0	5/156	13982,16364,17002,19695,228801	Esr1,Irf4,Ltf,Reg3g,Bpifb1
9_Member	GO Biological Processes	GO:0002758	innate immune response-activating signal transduction	-1.39015	0	5/160	13982,16364,17002,19695,228801	Esr1,Irf4,Ltf,Reg3g,Bpifb1
10_Summary	GO Biological Processes	GO:0001817	regulation of cytokine production	-3.34867	-0.952125	20/735	11433,11450,11501,12484,15223,16173,16182,16364,16842,16846,17002,17381,18985,21946,22287,77125,93695,107221,107527,232983,12606,15945,16691,23893,55985,11556,64292,14256,18212,18213	Acp5,Adipoq,Adam8,Cd24a,Foxj1,Il18,Il18r1,Irf4,Lef1,Lep,Ltf,Mmp12,Pou2af1,Pglyrp1,Scgb1a1,Il33,Gpnmb,Ffar4,Il1rl2,Cxcl17,Cebpa,Cxcl10,Krt8,Grem2,Cxcl13,Adrb3,Ptges,Flt3l,Ntrk2,Ntrk3
10_Member	GO Biological Processes	GO:0001817	regulation of cytokine production	-3.34867	-0.952125	20/735	11433,11450,11501,12484,15223,16173,16182,16364,16842,16846,17002,17381,18985,21946,22287,77125,93695,107221,107527,232983	Acp5,Adipoq,Adam8,Cd24a,Foxj1,Il18,Il18r1,Irf4,Lef1,Lep,Ltf,Mmp12,Pou2af1,Pglyrp1,Scgb1a1,Il33,Gpnmb,Ffar4,Il1rl2,Cxcl17
10_Member	GO Biological Processes	GO:0019221	cytokine-mediated signaling pathway	-3.30537	-0.937043	13/373	11450,12484,12606,15945,16173,16182,16691,16846,17381,23893,55985,77125,232983	Adipoq,Cd24a,Cebpa,Cxcl10,Il18,Il18r1,Krt8,Lep,Mmp12,Grem2,Cxcl13,Il33,Cxcl17
10_Member	GO Biological Processes	GO:0050873	brown fat cell differentiation	-3.16046	-0.861693	5/60	11450,11556,12606,16846,107221	Adipoq,Adrb3,Cebpa,Lep,Ffar4
10_Member	GO Biological Processes	GO:0120162	positive regulation of cold-induced thermogenesis	-3.00046	-0.770287	6/97	11450,11556,16173,16364,16846,107221	Adipoq,Adrb3,Il18,Irf4,Lep,Ffar4
10_Member	GO Biological Processes	GO:0001659	temperature homeostasis	-2.83028	-0.685156	8/183	11450,11556,16173,16182,16364,16846,64292,107221	Adipoq,Adrb3,Il18,Il18r1,Irf4,Lep,Ptges,Ffar4
10_Member	GO Biological Processes	GO:0106106	cold-induced thermogenesis	-2.78195	-0.657433	7/145	11450,11556,16173,16182,16364,16846,107221	Adipoq,Adrb3,Il18,Il18r1,Irf4,Lep,Ffar4
10_Member	GO Biological Processes	GO:0120161	regulation of cold-induced thermogenesis	-2.78195	-0.657433	7/145	11450,11556,16173,16182,16364,16846,107221	Adipoq,Adrb3,Il18,Il18r1,Irf4,Lep,Ffar4
10_Member	GO Biological Processes	GO:0032814	regulation of natural killer cell activation	-2.65255	-0.580004	4/47	14256,16173,16846,21946	Flt3l,Il18,Lep,Pglyrp1
10_Member	GO Biological Processes	GO:1990845	adaptive thermogenesis	-2.54061	-0.528901	7/160	11450,11556,16173,16182,16364,16846,107221	Adipoq,Adrb3,Il18,Il18r1,Irf4,Lep,Ffar4
10_Member	GO Biological Processes	GO:0030101	natural killer cell activation	-2.18512	-0.335079	5/100	14256,16173,16182,16846,21946	Flt3l,Il18,Il18r1,Lep,Pglyrp1
10_Member	GO Biological Processes	GO:0014068	positive regulation of phosphatidylinositol 3-kinase signaling	-1.89081	-0.177281	4/77	16173,16846,18212,18213	Il18,Lep,Ntrk2,Ntrk3
10_Member	GO Biological Processes	GO:0001819	positive regulation of cytokine production	-1.62769	0	11/470	11450,11501,16173,16182,16364,16846,17381,18985,77125,107527,232983	Adipoq,Adam8,Il18,Il18r1,Irf4,Lep,Mmp12,Pou2af1,Il33,Il1rl2,Cxcl17
10_Member	GO Biological Processes	GO:0014066	regulation of phosphatidylinositol 3-kinase signaling	-1.47799	0	4/103	16173,16846,18212,18213	Il18,Lep,Ntrk2,Ntrk3
10_Member	GO Biological Processes	GO:1903557	positive regulation of tumor necrosis factor superfamily cytokine production	-1.47799	0	4/103	11501,16173,16846,77125	Adam8,Il18,Lep,Il33

## Sheet: 8W-post-TAC down-regulated BP
GroupID	Category	Term	Description	LogP	Log(q-value)	InTerm_InList	Genes	Symbols
1_Summary	GO Biological Processes	GO:0006119	oxidative phosphorylation	-20.6566	-16.4602	18/107	11957,12862,12865,12866,13063,17705,17708,17709,17710,17711,17717,17719,22272,57423,66414,68375,78330,407785,11951,13808,26897,27273,50799,56690,171210,228859,230163,272428,12491,17716,52637,67041,68202,16832,66968	Atp5j,Cox6a2,Cox7a1,Cox7a2,Cycs,ATP6,COX1,COX2,COX3,CYTB,ND2,ND4,Uqcrq,Atp5j2,Ndufa12,Ndufa8,Ndufv3,Ndufs6,Atp5g1,Eno3,Acot1,Pdk4,Slc25a13,Mlycd,Acot2,Fitm2,Aldob,Acsm5,Cd36,ND1,Cisd1,Oxct1,Ndufa5,Ldhb,Plin5
1_Member	GO Biological Processes	GO:0006119	oxidative phosphorylation	-20.6566	-16.4602	18/107	11957,12862,12865,12866,13063,17705,17708,17709,17710,17711,17717,17719,22272,57423,66414,68375,78330,407785	Atp5j,Cox6a2,Cox7a1,Cox7a2,Cycs,ATP6,COX1,COX2,COX3,CYTB,ND2,ND4,Uqcrq,Atp5j2,Ndufa12,Ndufa8,Ndufv3,Ndufs6
1_Member	GO Biological Processes	GO:0009150	purine ribonucleotide metabolic process	-20.2419	-16.3466	28/441	11951,11957,12862,12865,12866,13063,13808,17705,17708,17709,17710,17711,17717,17719,22272,26897,27273,50799,56690,57423,66414,68375,78330,171210,228859,230163,272428,407785	Atp5g1,Atp5j,Cox6a2,Cox7a1,Cox7a2,Cycs,Eno3,ATP6,COX1,COX2,COX3,CYTB,ND2,ND4,Uqcrq,Acot1,Pdk4,Slc25a13,Mlycd,Atp5j2,Ndufa12,Ndufa8,Ndufv3,Acot2,Fitm2,Aldob,Acsm5,Ndufs6
1_Member	GO Biological Processes	GO:0009259	ribonucleotide metabolic process	-19.7509	-16.0316	28/460	11951,11957,12862,12865,12866,13063,13808,17705,17708,17709,17710,17711,17717,17719,22272,26897,27273,50799,56690,57423,66414,68375,78330,171210,228859,230163,272428,407785	Atp5g1,Atp5j,Cox6a2,Cox7a1,Cox7a2,Cycs,Eno3,ATP6,COX1,COX2,COX3,CYTB,ND2,ND4,Uqcrq,Acot1,Pdk4,Slc25a13,Mlycd,Atp5j2,Ndufa12,Ndufa8,Ndufv3,Acot2,Fitm2,Aldob,Acsm5,Ndufs6
1_Member	GO Biological Processes	GO:0006163	purine nucleotide metabolic process	-19.5014	-15.9071	28/470	11951,11957,12862,12865,12866,13063,13808,17705,17708,17709,17710,17711,17717,17719,22272,26897,27273,50799,56690,57423,66414,68375,78330,171210,228859,230163,272428,407785	Atp5g1,Atp5j,Cox6a2,Cox7a1,Cox7a2,Cycs,Eno3,ATP6,COX1,COX2,COX3,CYTB,ND2,ND4,Uqcrq,Acot1,Pdk4,Slc25a13,Mlycd,Atp5j2,Ndufa12,Ndufa8,Ndufv3,Acot2,Fitm2,Aldob,Acsm5,Ndufs6
1_Member	GO Biological Processes	GO:0019693	ribose phosphate metabolic process	-19.3303	-15.8328	28/477	11951,11957,12862,12865,12866,13063,13808,17705,17708,17709,17710,17711,17717,17719,22272,26897,27273,50799,56690,57423,66414,68375,78330,171210,228859,230163,272428,407785	Atp5g1,Atp5j,Cox6a2,Cox7a1,Cox7a2,Cycs,Eno3,ATP6,COX1,COX2,COX3,CYTB,ND2,ND4,Uqcrq,Acot1,Pdk4,Slc25a13,Mlycd,Atp5j2,Ndufa12,Ndufa8,Ndufv3,Acot2,Fitm2,Aldob,Acsm5,Ndufs6
1_Member	GO Biological Processes	GO:0006091	generation of precursor metabolites and energy	-19.2126	-15.7944	26/393	11957,12491,12862,12865,12866,13063,13808,17705,17708,17709,17710,17711,17716,17717,17719,22272,50799,52637,57423,66414,67041,68202,68375,78330,230163,407785	Atp5j,Cd36,Cox6a2,Cox7a1,Cox7a2,Cycs,Eno3,ATP6,COX1,COX2,COX3,CYTB,ND1,ND2,ND4,Uqcrq,Slc25a13,Cisd1,Atp5j2,Ndufa12,Oxct1,Ndufa5,Ndufa8,Ndufv3,Aldob,Ndufs6
1_Member	GO Biological Processes	GO:0046034	ATP metabolic process	-18.668	-15.3167	22/256	11951,11957,12862,12865,12866,13063,13808,17705,17708,17709,17710,17711,17717,17719,22272,50799,57423,66414,68375,78330,230163,407785	Atp5g1,Atp5j,Cox6a2,Cox7a1,Cox7a2,Cycs,Eno3,ATP6,COX1,COX2,COX3,CYTB,ND2,ND4,Uqcrq,Slc25a13,Atp5j2,Ndufa12,Ndufa8,Ndufv3,Aldob,Ndufs6
1_Member	GO Biological Processes	GO:0072521	purine-containing compound metabolic process	-18.6047	-15.3114	28/508	11951,11957,12862,12865,12866,13063,13808,17705,17708,17709,17710,17711,17717,17719,22272,26897,27273,50799,56690,57423,66414,68375,78330,171210,228859,230163,272428,407785	Atp5g1,Atp5j,Cox6a2,Cox7a1,Cox7a2,Cycs,Eno3,ATP6,COX1,COX2,COX3,CYTB,ND2,ND4,Uqcrq,Acot1,Pdk4,Slc25a13,Mlycd,Atp5j2,Ndufa12,Ndufa8,Ndufv3,Acot2,Fitm2,Aldob,Acsm5,Ndufs6
1_Member	GO Biological Processes	GO:0009117	nucleotide metabolic process	-18.0546	-14.8132	29/584	11951,11957,12862,12865,12866,13063,13808,16832,17705,17708,17709,17710,17711,17717,17719,22272,26897,27273,50799,56690,57423,66414,68375,78330,171210,228859,230163,272428,407785	Atp5g1,Atp5j,Cox6a2,Cox7a1,Cox7a2,Cycs,Eno3,Ldhb,ATP6,COX1,COX2,COX3,CYTB,ND2,ND4,Uqcrq,Acot1,Pdk4,Slc25a13,Mlycd,Atp5j2,Ndufa12,Ndufa8,Ndufv3,Acot2,Fitm2,Aldob,Acsm5,Ndufs6
1_Member	GO Biological Processes	GO:0022904	respiratory electron transport chain	-18.0096	-14.8132	15/80	12862,13063,17708,17709,17710,17711,17717,17719,22272,50799,66414,68202,68375,78330,407785	Cox6a2,Cycs,COX1,COX2,COX3,CYTB,ND2,ND4,Uqcrq,Slc25a13,Ndufa12,Ndufa5,Ndufa8,Ndufv3,Ndufs6
1_Member	GO Biological Processes	GO:0006753	nucleoside phosphate metabolic process	-17.8949	-14.7399	29/592	11951,11957,12862,12865,12866,13063,13808,16832,17705,17708,17709,17710,17711,17717,17719,22272,26897,27273,50799,56690,57423,66414,68375,78330,171210,228859,230163,272428,407785	Atp5g1,Atp5j,Cox6a2,Cox7a1,Cox7a2,Cycs,Eno3,Ldhb,ATP6,COX1,COX2,COX3,CYTB,ND2,ND4,Uqcrq,Acot1,Pdk4,Slc25a13,Mlycd,Atp5j2,Ndufa12,Ndufa8,Ndufv3,Acot2,Fitm2,Aldob,Acsm5,Ndufs6
1_Member	GO Biological Processes	GO:0009205	purine ribonucleoside triphosphate metabolic process	-17.8263	-14.7091	22/280	11951,11957,12862,12865,12866,13063,13808,17705,17708,17709,17710,17711,17717,17719,22272,50799,57423,66414,68375,78330,230163,407785	Atp5g1,Atp5j,Cox6a2,Cox7a1,Cox7a2,Cycs,Eno3,ATP6,COX1,COX2,COX3,CYTB,ND2,ND4,Uqcrq,Slc25a13,Atp5j2,Ndufa12,Ndufa8,Ndufv3,Aldob,Ndufs6
1_Member	GO Biological Processes	GO:0009199	ribonucleoside triphosphate metabolic process	-17.7267	-14.6442	22/283	11951,11957,12862,12865,12866,13063,13808,17705,17708,17709,17710,17711,17717,17719,22272,50799,57423,66414,68375,78330,230163,407785	Atp5g1,Atp5j,Cox6a2,Cox7a1,Cox7a2,Cycs,Eno3,ATP6,COX1,COX2,COX3,CYTB,ND2,ND4,Uqcrq,Slc25a13,Atp5j2,Ndufa12,Ndufa8,Ndufv3,Aldob,Ndufs6
1_Member	GO Biological Processes	GO:0022900	electron transport chain	-17.6695	-14.6193	15/84	12862,13063,17708,17709,17710,17711,17717,17719,22272,50799,66414,68202,68375,78330,407785	Cox6a2,Cycs,COX1,COX2,COX3,CYTB,ND2,ND4,Uqcrq,Slc25a13,Ndufa12,Ndufa5,Ndufa8,Ndufv3,Ndufs6
1_Member	GO Biological Processes	GO:0009144	purine nucleoside triphosphate metabolic process	-17.5957	-14.5754	22/287	11951,11957,12862,12865,12866,13063,13808,17705,17708,17709,17710,17711,17717,17719,22272,50799,57423,66414,68375,78330,230163,407785	Atp5g1,Atp5j,Cox6a2,Cox7a1,Cox7a2,Cycs,Eno3,ATP6,COX1,COX2,COX3,CYTB,ND2,ND4,Uqcrq,Slc25a13,Atp5j2,Ndufa12,Ndufa8,Ndufv3,Aldob,Ndufs6
1_Member	GO Biological Processes	GO:0009167	purine ribonucleoside monophosphate metabolic process	-17.531	-14.5387	22/289	11951,11957,12862,12865,12866,13063,13808,17705,17708,17709,17710,17711,17717,17719,22272,50799,57423,66414,68375,78330,230163,407785	Atp5g1,Atp5j,Cox6a2,Cox7a1,Cox7a2,Cycs,Eno3,ATP6,COX1,COX2,COX3,CYTB,ND2,ND4,Uqcrq,Slc25a13,Atp5j2,Ndufa12,Ndufa8,Ndufv3,Aldob,Ndufs6
1_Member	GO Biological Processes	GO:0009126	purine nucleoside monophosphate metabolic process	-17.4988	-14.5329	22/290	11951,11957,12862,12865,12866,13063,13808,17705,17708,17709,17710,17711,17717,17719,22272,50799,57423,66414,68375,78330,230163,407785	Atp5g1,Atp5j,Cox6a2,Cox7a1,Cox7a2,Cycs,Eno3,ATP6,COX1,COX2,COX3,CYTB,ND2,ND4,Uqcrq,Slc25a13,Atp5j2,Ndufa12,Ndufa8,Ndufv3,Aldob,Ndufs6
1_Member	GO Biological Processes	GO:0009161	ribonucleoside monophosphate metabolic process	-17.1527	-14.2116	22/301	11951,11957,12862,12865,12866,13063,13808,17705,17708,17709,17710,17711,17717,17719,22272,50799,57423,66414,68375,78330,230163,407785	Atp5g1,Atp5j,Cox6a2,Cox7a1,Cox7a2,Cycs,Eno3,ATP6,COX1,COX2,COX3,CYTB,ND2,ND4,Uqcrq,Slc25a13,Atp5j2,Ndufa12,Ndufa8,Ndufv3,Aldob,Ndufs6
1_Member	GO Biological Processes	GO:0009141	nucleoside triphosphate metabolic process	-17.0913	-14.1737	22/303	11951,11957,12862,12865,12866,13063,13808,17705,17708,17709,17710,17711,17717,17719,22272,50799,57423,66414,68375,78330,230163,407785	Atp5g1,Atp5j,Cox6a2,Cox7a1,Cox7a2,Cycs,Eno3,ATP6,COX1,COX2,COX3,CYTB,ND2,ND4,Uqcrq,Slc25a13,Atp5j2,Ndufa12,Ndufa8,Ndufv3,Aldob,Ndufs6
1_Member	GO Biological Processes	GO:0009123	nucleoside monophosphate metabolic process	-16.8799	-13.9845	22/310	11951,11957,12862,12865,12866,13063,13808,17705,17708,17709,17710,17711,17717,17719,22272,50799,57423,66414,68375,78330,230163,407785	Atp5g1,Atp5j,Cox6a2,Cox7a1,Cox7a2,Cycs,Eno3,ATP6,COX1,COX2,COX3,CYTB,ND2,ND4,Uqcrq,Slc25a13,Atp5j2,Ndufa12,Ndufa8,Ndufv3,Aldob,Ndufs6
1_Member	GO Biological Processes	GO:0055086	nucleobase-containing small molecule metabolic process	-16.7348	-13.8606	29/654	11951,11957,12862,12865,12866,13063,13808,16832,17705,17708,17709,17710,17711,17717,17719,22272,26897,27273,50799,56690,57423,66414,68375,78330,171210,228859,230163,272428,407785	Atp5g1,Atp5j,Cox6a2,Cox7a1,Cox7a2,Cycs,Eno3,Ldhb,ATP6,COX1,COX2,COX3,CYTB,ND2,ND4,Uqcrq,Acot1,Pdk4,Slc25a13,Mlycd,Atp5j2,Ndufa12,Ndufa8,Ndufv3,Acot2,Fitm2,Aldob,Acsm5,Ndufs6
1_Member	GO Biological Processes	GO:0042773	ATP synthesis coupled electron transport	-16.3373	-13.4833	13/62	12862,13063,17708,17709,17710,17711,17717,17719,22272,66414,68375,78330,407785	Cox6a2,Cycs,COX1,COX2,COX3,CYTB,ND2,ND4,Uqcrq,Ndufa12,Ndufa8,Ndufv3,Ndufs6
1_Member	GO Biological Processes	GO:0045333	cellular respiration	-16.064	-13.2293	17/159	12862,13063,17708,17709,17710,17711,17716,17717,17719,22272,50799,52637,66414,68202,68375,78330,407785	Cox6a2,Cycs,COX1,COX2,COX3,CYTB,ND1,ND2,ND4,Uqcrq,Slc25a13,Cisd1,Ndufa12,Ndufa5,Ndufa8,Ndufv3,Ndufs6
1_Member	GO Biological Processes	GO:0042775	mitochondrial ATP synthesis coupled electron transport	-15.0357	-12.2195	12/58	12862,13063,17708,17710,17711,17717,17719,22272,66414,68375,78330,407785	Cox6a2,Cycs,COX1,COX3,CYTB,ND2,ND4,Uqcrq,Ndufa12,Ndufa8,Ndufv3,Ndufs6
1_Member	GO Biological Processes	GO:0055114	oxidation-reduction process	-14.1411	-11.3426	22/419	12491,12862,13063,17708,17709,17710,17711,17716,17717,17719,22272,27273,50799,52637,56690,66414,66968,68202,68375,78330,230163,407785	Cd36,Cox6a2,Cycs,COX1,COX2,COX3,CYTB,ND1,ND2,ND4,Uqcrq,Pdk4,Slc25a13,Cisd1,Mlycd,Ndufa12,Plin5,Ndufa5,Ndufa8,Ndufv3,Aldob,Ndufs6
1_Member	GO Biological Processes	GO:0015980	energy derivation by oxidation of organic compounds	-13.942	-11.1606	18/250	12491,12862,13063,17708,17709,17710,17711,17716,17717,17719,22272,50799,52637,66414,68202,68375,78330,407785	Cd36,Cox6a2,Cycs,COX1,COX2,COX3,CYTB,ND1,ND2,ND4,Uqcrq,Slc25a13,Cisd1,Ndufa12,Ndufa5,Ndufa8,Ndufv3,Ndufs6
1_Member	GO Biological Processes	GO:0017144	drug metabolic process	-10.6527	-7.88771	24/760	11951,11957,12491,12862,12865,12866,13063,13808,17705,17708,17709,17710,17711,17717,17719,22272,50799,57423,66414,67041,68375,78330,230163,407785	Atp5g1,Atp5j,Cd36,Cox6a2,Cox7a1,Cox7a2,Cycs,Eno3,ATP6,COX1,COX2,COX3,CYTB,ND2,ND4,Uqcrq,Slc25a13,Atp5j2,Ndufa12,Oxct1,Ndufa8,Ndufv3,Aldob,Ndufs6
2_Summary	GO Biological Processes	GO:0010257	NADH dehydrogenase complex assembly	-7.77596	-5.04196	7/49	17991,66091,66377,68202,68375,407785,595136,11739,12865,12866,66075	Ndufa2,Ndufa3,Ndufc1,Ndufa5,Ndufa8,Ndufs6,Ndufs5,Slc25a4,Cox7a1,Cox7a2,Chchd3
2_Member	GO Biological Processes	GO:0010257	NADH dehydrogenase complex assembly	-7.77596	-5.04196	7/49	17991,66091,66377,68202,68375,407785,595136	Ndufa2,Ndufa3,Ndufc1,Ndufa5,Ndufa8,Ndufs6,Ndufs5
2_Member	GO Biological Processes	GO:0032981	mitochondrial respiratory chain complex I assembly	-7.77596	-5.04196	7/49	17991,66091,66377,68202,68375,407785,595136	Ndufa2,Ndufa3,Ndufc1,Ndufa5,Ndufa8,Ndufs6,Ndufs5
2_Member	GO Biological Processes	GO:0033108	mitochondrial respiratory chain complex assembly	-6.12946	-3.45158	7/84	17991,66091,66377,68202,68375,407785,595136	Ndufa2,Ndufa3,Ndufc1,Ndufa5,Ndufa8,Ndufs6,Ndufs5
2_Member	GO Biological Processes	GO:0007005	mitochondrion organization	-3.70198	-1.4194	11/494	11739,12865,12866,17991,66075,66091,66377,68202,68375,407785,595136	Slc25a4,Cox7a1,Cox7a2,Ndufa2,Chchd3,Ndufa3,Ndufc1,Ndufa5,Ndufa8,Ndufs6,Ndufs5
3_Summary	GO Biological Processes	GO:1902600	proton transmembrane transport	-7.0056	-4.28633	8/94	11739,11951,11957,17705,17708,17711,17719,57423,16509,240595,233246,30952	Slc25a4,Atp5g1,Atp5j,ATP6,COX1,CYTB,ND4,Atp5j2,Kcne1,Kcnv2,Ano5,Cngb3
3_Member	GO Biological Processes	GO:1902600	proton transmembrane transport	-7.0056	-4.28633	8/94	11739,11951,11957,17705,17708,17711,17719,57423	Slc25a4,Atp5g1,Atp5j,ATP6,COX1,CYTB,ND4,Atp5j2
3_Member	GO Biological Processes	GO:0015988	energy coupled proton transmembrane transport, against electrochemical gradient	-5.67638	-3.05977	3/5	17708,17711,17719	COX1,CYTB,ND4
3_Member	GO Biological Processes	GO:0015990	electron transport coupled proton transport	-5.67638	-3.05977	3/5	17708,17711,17719	COX1,CYTB,ND4
3_Member	GO Biological Processes	GO:0015672	monovalent inorganic cation transport	-3.14989	-0.91851	10/485	11739,11951,11957,16509,17705,17708,17711,17719,57423,240595	Slc25a4,Atp5g1,Atp5j,Kcne1,ATP6,COX1,CYTB,ND4,Atp5j2,Kcnv2
3_Member	GO Biological Processes	GO:0098660	inorganic ion transmembrane transport	-2.3724	-0.293773	11/722	11739,11951,11957,16509,17705,17708,17711,17719,57423,233246,240595	Slc25a4,Atp5g1,Atp5j,Kcne1,ATP6,COX1,CYTB,ND4,Atp5j2,Ano5,Kcnv2
3_Member	GO Biological Processes	GO:0098655	cation transmembrane transport	-2.24206	-0.20403	11/752	11739,11951,11957,16509,17705,17708,17711,17719,30952,57423,240595	Slc25a4,Atp5g1,Atp5j,Kcne1,ATP6,COX1,CYTB,ND4,Cngb3,Atp5j2,Kcnv2
3_Member	GO Biological Processes	GO:0098662	inorganic cation transmembrane transport	-2.15999	-0.133855	10/665	11739,11951,11957,16509,17705,17708,17711,17719,57423,240595	Slc25a4,Atp5g1,Atp5j,Kcne1,ATP6,COX1,CYTB,ND4,Atp5j2,Kcnv2
4_Summary	GO Biological Processes	GO:0006123	mitochondrial electron transport, cytochrome c to oxygen	-6.22541	-3.53416	4/12	12862,13063,17708,17710,17716,17719	Cox6a2,Cycs,COX1,COX3,ND1,ND4
4_Member	GO Biological Processes	GO:0006123	mitochondrial electron transport, cytochrome c to oxygen	-6.22541	-3.53416	4/12	12862,13063,17708,17710	Cox6a2,Cycs,COX1,COX3
4_Member	GO Biological Processes	GO:0019646	aerobic electron transport chain	-6.22541	-3.53416	4/12	12862,13063,17708,17710	Cox6a2,Cycs,COX1,COX3
4_Member	GO Biological Processes	GO:0009060	aerobic respiration	-5.18666	-2.68845	6/76	12862,13063,17708,17710,17716,17719	Cox6a2,Cycs,COX1,COX3,ND1,ND4
5_Summary	GO Biological Processes	GO:0009152	purine ribonucleotide biosynthetic process	-5.92972	-3.2648	10/227	11951,11957,13808,17705,17709,27273,50799,56690,57423,230163,12715,76722,228859,16168,20454,11739	Atp5g1,Atp5j,Eno3,ATP6,COX2,Pdk4,Slc25a13,Mlycd,Atp5j2,Aldob,Ckm,Ckmt2,Fitm2,Il15,St3gal5,Slc25a4
5_Member	GO Biological Processes	GO:0009152	purine ribonucleotide biosynthetic process	-5.92972	-3.2648	10/227	11951,11957,13808,17705,17709,27273,50799,56690,57423,230163	Atp5g1,Atp5j,Eno3,ATP6,COX2,Pdk4,Slc25a13,Mlycd,Atp5j2,Aldob
5_Member	GO Biological Processes	GO:0009260	ribonucleotide biosynthetic process	-5.77718	-3.12485	10/236	11951,11957,13808,17705,17709,27273,50799,56690,57423,230163	Atp5g1,Atp5j,Eno3,ATP6,COX2,Pdk4,Slc25a13,Mlycd,Atp5j2,Aldob
5_Member	GO Biological Processes	GO:0006754	ATP biosynthetic process	-5.67709	-3.05977	8/140	11951,11957,13808,17705,17709,50799,57423,230163	Atp5g1,Atp5j,Eno3,ATP6,COX2,Slc25a13,Atp5j2,Aldob
5_Member	GO Biological Processes	GO:0046390	ribose phosphate biosynthetic process	-5.66312	-3.05778	10/243	11951,11957,13808,17705,17709,27273,50799,56690,57423,230163	Atp5g1,Atp5j,Eno3,ATP6,COX2,Pdk4,Slc25a13,Mlycd,Atp5j2,Aldob
5_Member	GO Biological Processes	GO:0006164	purine nucleotide biosynthetic process	-5.61539	-3.02105	10/246	11951,11957,13808,17705,17709,27273,50799,56690,57423,230163	Atp5g1,Atp5j,Eno3,ATP6,COX2,Pdk4,Slc25a13,Mlycd,Atp5j2,Aldob
5_Member	GO Biological Processes	GO:0072522	purine-containing compound biosynthetic process	-5.52193	-2.93831	10/252	11951,11957,13808,17705,17709,27273,50799,56690,57423,230163	Atp5g1,Atp5j,Eno3,ATP6,COX2,Pdk4,Slc25a13,Mlycd,Atp5j2,Aldob
5_Member	GO Biological Processes	GO:0009206	purine ribonucleoside triphosphate biosynthetic process	-5.45311	-2.87996	8/150	11951,11957,13808,17705,17709,50799,57423,230163	Atp5g1,Atp5j,Eno3,ATP6,COX2,Slc25a13,Atp5j2,Aldob
5_Member	GO Biological Processes	GO:0009145	purine nucleoside triphosphate biosynthetic process	-5.43164	-2.86871	8/151	11951,11957,13808,17705,17709,50799,57423,230163	Atp5g1,Atp5j,Eno3,ATP6,COX2,Slc25a13,Atp5j2,Aldob
5_Member	GO Biological Processes	GO:0009201	ribonucleoside triphosphate biosynthetic process	-5.38917	-2.84599	8/153	11951,11957,13808,17705,17709,50799,57423,230163	Atp5g1,Atp5j,Eno3,ATP6,COX2,Slc25a13,Atp5j2,Aldob
5_Member	GO Biological Processes	GO:0009127	purine nucleoside monophosphate biosynthetic process	-5.22539	-2.71023	8/161	11951,11957,13808,17705,17709,50799,57423,230163	Atp5g1,Atp5j,Eno3,ATP6,COX2,Slc25a13,Atp5j2,Aldob
5_Member	GO Biological Processes	GO:0009168	purine ribonucleoside monophosphate biosynthetic process	-5.22539	-2.71023	8/161	11951,11957,13808,17705,17709,50799,57423,230163	Atp5g1,Atp5j,Eno3,ATP6,COX2,Slc25a13,Atp5j2,Aldob
5_Member	GO Biological Processes	GO:0009142	nucleoside triphosphate biosynthetic process	-5.18588	-2.68845	8/163	11951,11957,13808,17705,17709,50799,57423,230163	Atp5g1,Atp5j,Eno3,ATP6,COX2,Slc25a13,Atp5j2,Aldob
5_Member	GO Biological Processes	GO:0009156	ribonucleoside monophosphate biosynthetic process	-5.14692	-2.66652	8/165	11951,11957,13808,17705,17709,50799,57423,230163	Atp5g1,Atp5j,Eno3,ATP6,COX2,Slc25a13,Atp5j2,Aldob
5_Member	GO Biological Processes	GO:0015985	energy coupled proton transport, down electrochemical gradient	-5.07604	-2.63552	4/22	11951,11957,17705,57423	Atp5g1,Atp5j,ATP6,Atp5j2
5_Member	GO Biological Processes	GO:0015986	ATP synthesis coupled proton transport	-5.07604	-2.63552	4/22	11951,11957,17705,57423	Atp5g1,Atp5j,ATP6,Atp5j2
5_Member	GO Biological Processes	GO:0009124	nucleoside monophosphate biosynthetic process	-5.05182	-2.61885	8/170	11951,11957,13808,17705,17709,50799,57423,230163	Atp5g1,Atp5j,Eno3,ATP6,COX2,Slc25a13,Atp5j2,Aldob
5_Member	GO Biological Processes	GO:0009165	nucleotide biosynthetic process	-4.97172	-2.54617	10/291	11951,11957,13808,17705,17709,27273,50799,56690,57423,230163	Atp5g1,Atp5j,Eno3,ATP6,COX2,Pdk4,Slc25a13,Mlycd,Atp5j2,Aldob
5_Member	GO Biological Processes	GO:1901293	nucleoside phosphate biosynthetic process	-4.90751	-2.50065	10/296	11951,11957,13808,17705,17709,27273,50799,56690,57423,230163	Atp5g1,Atp5j,Eno3,ATP6,COX2,Pdk4,Slc25a13,Mlycd,Atp5j2,Aldob
5_Member	GO Biological Processes	GO:0090407	organophosphate biosynthetic process	-4.82864	-2.43842	13/518	11951,11957,12715,13808,17705,17709,27273,50799,56690,57423,76722,228859,230163	Atp5g1,Atp5j,Ckm,Eno3,ATP6,COX2,Pdk4,Slc25a13,Mlycd,Atp5j2,Ckmt2,Fitm2,Aldob
5_Member	GO Biological Processes	GO:0042776	mitochondrial ATP synthesis coupled proton transport	-4.0375	-1.72192	3/15	11957,17705,57423	Atp5j,ATP6,Atp5j2
5_Member	GO Biological Processes	GO:1901137	carbohydrate derivative biosynthetic process	-3.55807	-1.29109	12/601	11951,11957,13808,16168,17705,17709,20454,27273,50799,56690,57423,230163	Atp5g1,Atp5j,Eno3,Il15,ATP6,COX2,St3gal5,Pdk4,Slc25a13,Mlycd,Atp5j2,Aldob
5_Member	GO Biological Processes	GO:1990542	mitochondrial transmembrane transport	-2.61766	-0.466581	4/93	11957,17705,50799,57423	Atp5j,ATP6,Slc25a13,Atp5j2
5_Member	GO Biological Processes	GO:0006839	mitochondrial transport	-2.12109	-0.0978791	5/202	11739,11957,17705,50799,57423	Slc25a4,Atp5j,ATP6,Slc25a13,Atp5j2
6_Summary	GO Biological Processes	GO:0051146	striated muscle cell differentiation	-5.39588	-2.84599	11/322	11459,11464,11739,12180,15111,54720,68016,68802,78977,225638,434246,207215,12955,14118	Acta1,Actc1,Slc25a4,Smyd1,Hand2,Rcan1,Cavin4,Mypn,Popdc3,Alpk2,Trim72,Fbxo40,Cryab,Fbn1
6_Member	GO Biological Processes	GO:0051146	striated muscle cell differentiation	-5.39588	-2.84599	11/322	11459,11464,11739,12180,15111,54720,68016,68802,78977,225638,434246	Acta1,Actc1,Slc25a4,Smyd1,Hand2,Rcan1,Cavin4,Mypn,Popdc3,Alpk2,Trim72
6_Member	GO Biological Processes	GO:0042692	muscle cell differentiation	-5.16534	-2.67651	12/409	11459,11464,11739,12180,15111,54720,68016,68802,78977,207215,225638,434246	Acta1,Actc1,Slc25a4,Smyd1,Hand2,Rcan1,Cavin4,Mypn,Popdc3,Fbxo40,Alpk2,Trim72
6_Member	GO Biological Processes	GO:0055002	striated muscle cell development	-3.7575	-1.45319	7/194	11459,11464,11739,54720,68016,68802,225638	Acta1,Actc1,Slc25a4,Rcan1,Cavin4,Mypn,Alpk2
6_Member	GO Biological Processes	GO:0055001	muscle cell development	-3.54722	-1.28532	7/210	11459,11464,11739,54720,68016,68802,225638	Acta1,Actc1,Slc25a4,Rcan1,Cavin4,Mypn,Alpk2
6_Member	GO Biological Processes	GO:0061061	muscle structure development	-3.42319	-1.17618	13/715	11459,11464,11739,12180,12955,15111,54720,68016,68802,78977,207215,225638,434246	Acta1,Actc1,Slc25a4,Smyd1,Cryab,Hand2,Rcan1,Cavin4,Mypn,Popdc3,Fbxo40,Alpk2,Trim72
6_Member	GO Biological Processes	GO:0030239	myofibril assembly	-3.14642	-0.91851	4/67	11459,11464,68016,68802	Acta1,Actc1,Cavin4,Mypn
6_Member	GO Biological Processes	GO:0007517	muscle organ development	-2.94876	-0.747997	9/427	11459,11464,11739,12180,12955,54720,68016,78977,434246	Acta1,Actc1,Slc25a4,Smyd1,Cryab,Rcan1,Cavin4,Popdc3,Trim72
6_Member	GO Biological Processes	GO:0014706	striated muscle tissue development	-2.75897	-0.591869	9/455	11459,11464,11739,12180,15111,54720,68016,78977,225638	Acta1,Actc1,Slc25a4,Smyd1,Hand2,Rcan1,Cavin4,Popdc3,Alpk2
6_Member	GO Biological Processes	GO:0055007	cardiac muscle cell differentiation	-2.75888	-0.591869	5/143	11464,11739,15111,68016,225638	Actc1,Slc25a4,Hand2,Cavin4,Alpk2
6_Member	GO Biological Processes	GO:0060537	muscle tissue development	-2.60834	-0.462562	9/479	11459,11464,11739,12180,15111,54720,68016,78977,225638	Acta1,Actc1,Slc25a4,Smyd1,Hand2,Rcan1,Cavin4,Popdc3,Alpk2
6_Member	GO Biological Processes	GO:0055013	cardiac muscle cell development	-2.5352	-0.403265	4/98	11464,11739,68016,225638	Actc1,Slc25a4,Cavin4,Alpk2
6_Member	GO Biological Processes	GO:0055006	cardiac cell development	-2.44238	-0.34289	4/104	11464,11739,68016,225638	Actc1,Slc25a4,Cavin4,Alpk2
6_Member	GO Biological Processes	GO:0035051	cardiocyte differentiation	-2.31891	-0.256055	5/181	11464,11739,15111,68016,225638	Actc1,Slc25a4,Hand2,Cavin4,Alpk2
6_Member	GO Biological Processes	GO:0010927	cellular component assembly involved in morphogenesis	-2.30057	-0.244051	4/114	11459,11464,68016,68802	Acta1,Actc1,Cavin4,Mypn
6_Member	GO Biological Processes	GO:0048738	cardiac muscle tissue development	-1.67374	0	5/262	11464,11739,15111,68016,225638	Actc1,Slc25a4,Hand2,Cavin4,Alpk2
6_Member	GO Biological Processes	GO:0031032	actomyosin structure organization	-1.43086	0	4/208	11459,11464,68016,68802	Acta1,Actc1,Cavin4,Mypn
6_Member	GO Biological Processes	GO:0007507	heart development	-1.41213	0	8/637	11464,11739,12180,14118,15111,68016,78977,225638	Actc1,Slc25a4,Smyd1,Fbn1,Hand2,Cavin4,Popdc3,Alpk2
7_Summary	GO Biological Processes	GO:0032787	monocarboxylic acid metabolic process	-5.34575	-2.81211	15/616	12491,13808,16832,16956,19215,26897,27273,56690,66968,171210,230163,243078,272428,329065,407785,228859,13063,14718,17709,68044,14120,15490,19012,320635	Cd36,Eno3,Ldhb,Lpl,Ptgds,Acot1,Pdk4,Mlycd,Plin5,Acot2,Aldob,Tecrl,Acsm5,Scd4,Ndufs6,Fitm2,Cycs,Got1,COX2,Chac2,Fbp2,Hsd17b7,Plpp1,Cyb5r2
7_Member	GO Biological Processes	GO:0032787	monocarboxylic acid metabolic process	-5.34575	-2.81211	15/616	12491,13808,16832,16956,19215,26897,27273,56690,66968,171210,230163,243078,272428,329065,407785	Cd36,Eno3,Ldhb,Lpl,Ptgds,Acot1,Pdk4,Mlycd,Plin5,Acot2,Aldob,Tecrl,Acsm5,Scd4,Ndufs6
7_Member	GO Biological Processes	GO:0006631	fatty acid metabolic process	-5.1227	-2.65058	12/413	12491,16956,19215,26897,27273,56690,66968,171210,243078,272428,329065,407785	Cd36,Lpl,Ptgds,Acot1,Pdk4,Mlycd,Plin5,Acot2,Tecrl,Acsm5,Scd4,Ndufs6
7_Member	GO Biological Processes	GO:0072330	monocarboxylic acid biosynthetic process	-5.09065	-2.63552	10/282	13808,16832,16956,19215,27273,56690,230163,243078,272428,329065	Eno3,Ldhb,Lpl,Ptgds,Pdk4,Mlycd,Aldob,Tecrl,Acsm5,Scd4
7_Member	GO Biological Processes	GO:0006637	acyl-CoA metabolic process	-4.90465	-2.50065	6/85	26897,27273,56690,171210,228859,272428	Acot1,Pdk4,Mlycd,Acot2,Fitm2,Acsm5
7_Member	GO Biological Processes	GO:0035383	thioester metabolic process	-4.90465	-2.50065	6/85	26897,27273,56690,171210,228859,272428	Acot1,Pdk4,Mlycd,Acot2,Fitm2,Acsm5
7_Member	GO Biological Processes	GO:0051186	cofactor metabolic process	-4.74137	-2.36452	13/528	13063,13808,14718,16832,17709,26897,27273,56690,68044,171210,228859,230163,272428	Cycs,Eno3,Got1,Ldhb,COX2,Acot1,Pdk4,Mlycd,Chac2,Acot2,Fitm2,Aldob,Acsm5
7_Member	GO Biological Processes	GO:0046394	carboxylic acid biosynthetic process	-4.63696	-2.26663	11/388	13808,14718,16832,16956,19215,27273,56690,230163,243078,272428,329065	Eno3,Got1,Ldhb,Lpl,Ptgds,Pdk4,Mlycd,Aldob,Tecrl,Acsm5,Scd4
7_Member	GO Biological Processes	GO:0016053	organic acid biosynthetic process	-4.62669	-2.2628	11/389	13808,14718,16832,16956,19215,27273,56690,230163,243078,272428,329065	Eno3,Got1,Ldhb,Lpl,Ptgds,Pdk4,Mlycd,Aldob,Tecrl,Acsm5,Scd4
7_Member	GO Biological Processes	GO:0006633	fatty acid biosynthetic process	-4.5344	-2.17686	7/146	16956,19215,27273,56690,243078,272428,329065	Lpl,Ptgds,Pdk4,Mlycd,Tecrl,Acsm5,Scd4
7_Member	GO Biological Processes	GO:0033865	nucleoside bisphosphate metabolic process	-4.45239	-2.11931	6/102	26897,27273,56690,171210,228859,272428	Acot1,Pdk4,Mlycd,Acot2,Fitm2,Acsm5
7_Member	GO Biological Processes	GO:0033875	ribonucleoside bisphosphate metabolic process	-4.45239	-2.11931	6/102	26897,27273,56690,171210,228859,272428	Acot1,Pdk4,Mlycd,Acot2,Fitm2,Acsm5
7_Member	GO Biological Processes	GO:0034032	purine nucleoside bisphosphate metabolic process	-4.45239	-2.11931	6/102	26897,27273,56690,171210,228859,272428	Acot1,Pdk4,Mlycd,Acot2,Fitm2,Acsm5
7_Member	GO Biological Processes	GO:0044283	small molecule biosynthetic process	-4.10937	-1.78803	14/696	13808,14120,14718,15490,16832,16956,19215,27273,56690,228859,230163,243078,272428,329065	Eno3,Fbp2,Got1,Hsd17b7,Ldhb,Lpl,Ptgds,Pdk4,Mlycd,Fitm2,Aldob,Tecrl,Acsm5,Scd4
7_Member	GO Biological Processes	GO:0006732	coenzyme metabolic process	-3.62217	-1.34485	9/344	13808,16832,26897,27273,56690,171210,228859,230163,272428	Eno3,Ldhb,Acot1,Pdk4,Mlycd,Acot2,Fitm2,Aldob,Acsm5
7_Member	GO Biological Processes	GO:0008610	lipid biosynthetic process	-3.57121	-1.2991	12/599	15490,16956,19012,19215,27273,56690,66968,228859,243078,272428,320635,329065	Hsd17b7,Lpl,Plpp1,Ptgds,Pdk4,Mlycd,Plin5,Fitm2,Tecrl,Acsm5,Cyb5r2,Scd4
7_Member	GO Biological Processes	GO:0044273	sulfur compound catabolic process	-3.46257	-1.21065	3/23	56690,68044,228859	Mlycd,Chac2,Fitm2
7_Member	GO Biological Processes	GO:0006790	sulfur compound metabolic process	-2.683	-0.524032	7/295	26897,27273,56690,68044,171210,228859,272428	Acot1,Pdk4,Mlycd,Chac2,Acot2,Fitm2,Acsm5
7_Member	GO Biological Processes	GO:0006090	pyruvate metabolic process	-2.19713	-0.165089	4/122	13808,16832,27273,230163	Eno3,Ldhb,Pdk4,Aldob
7_Member	GO Biological Processes	GO:0009166	nucleotide catabolic process	-1.78724	0	4/161	13808,56690,228859,230163	Eno3,Mlycd,Fitm2,Aldob
7_Member	GO Biological Processes	GO:0051188	cofactor biosynthetic process	-1.70575	0	5/257	13808,17709,27273,56690,230163	Eno3,COX2,Pdk4,Mlycd,Aldob
7_Member	GO Biological Processes	GO:1901292	nucleoside phosphate catabolic process	-1.69305	0	4/172	13808,56690,228859,230163	Eno3,Mlycd,Fitm2,Aldob
7_Member	GO Biological Processes	GO:0034404	nucleobase-containing small molecule biosynthetic process	-1.51839	0	4/195	13808,56690,228859,230163	Eno3,Mlycd,Fitm2,Aldob
7_Member	GO Biological Processes	GO:0009108	coenzyme biosynthetic process	-1.50444	0	4/197	13808,27273,56690,230163	Eno3,Pdk4,Mlycd,Aldob
8_Summary	GO Biological Processes	GO:0006120	mitochondrial electron transport, NADH to ubiquinone	-5.07604	-2.63552	4/22	17717,17719,68375,407785	ND2,ND4,Ndufa8,Ndufs6
8_Member	GO Biological Processes	GO:0006120	mitochondrial electron transport, NADH to ubiquinone	-5.07604	-2.63552	4/22	17717,17719,68375,407785	ND2,ND4,Ndufa8,Ndufs6
9_Summary	GO Biological Processes	GO:0010884	positive regulation of lipid storage	-4.84423	-2.44717	4/25	12491,16956,66968,228859,19012,12215,100689,15507,11957,17711,27273,230163,434246,11304,14118	Cd36,Lpl,Plin5,Fitm2,Plpp1,Bsg,Spon2,Hspb1,Atp5j,CYTB,Pdk4,Aldob,Trim72,Abca4,Fbn1
9_Member	GO Biological Processes	GO:0010884	positive regulation of lipid storage	-4.84423	-2.44717	4/25	12491,16956,66968,228859	Cd36,Lpl,Plin5,Fitm2
9_Member	GO Biological Processes	GO:0010890	positive regulation of sequestering of triglyceride	-4.75976	-2.37628	3/9	16956,66968,228859	Lpl,Plin5,Fitm2
9_Member	GO Biological Processes	GO:0010889	regulation of sequestering of triglyceride	-4.1325	-1.80534	3/14	16956,66968,228859	Lpl,Plin5,Fitm2
9_Member	GO Biological Processes	GO:0030730	sequestering of triglyceride	-3.86683	-1.55692	3/17	16956,66968,228859	Lpl,Plin5,Fitm2
9_Member	GO Biological Processes	GO:0010883	regulation of lipid storage	-3.70363	-1.4194	4/48	12491,16956,66968,228859	Cd36,Lpl,Plin5,Fitm2
9_Member	GO Biological Processes	GO:0046460	neutral lipid biosynthetic process	-3.70363	-1.4194	4/48	16956,19012,66968,228859	Lpl,Plpp1,Plin5,Fitm2
9_Member	GO Biological Processes	GO:0046463	acylglycerol biosynthetic process	-3.70363	-1.4194	4/48	16956,19012,66968,228859	Lpl,Plpp1,Plin5,Fitm2
9_Member	GO Biological Processes	GO:0019915	lipid storage	-2.79874	-0.610946	4/83	12491,16956,66968,228859	Cd36,Lpl,Plin5,Fitm2
9_Member	GO Biological Processes	GO:0006639	acylglycerol metabolic process	-2.78578	-0.602218	5/141	12491,16956,19012,66968,228859	Cd36,Lpl,Plpp1,Plin5,Fitm2
9_Member	GO Biological Processes	GO:0019432	triglyceride biosynthetic process	-2.78034	-0.600971	3/39	16956,66968,228859	Lpl,Plin5,Fitm2
9_Member	GO Biological Processes	GO:0006638	neutral lipid metabolic process	-2.75888	-0.591869	5/143	12491,16956,19012,66968,228859	Cd36,Lpl,Plpp1,Plin5,Fitm2
9_Member	GO Biological Processes	GO:0032755	positive regulation of interleukin-6 production	-2.47262	-0.359011	4/102	12215,12491,16956,100689	Bsg,Cd36,Lpl,Spon2
9_Member	GO Biological Processes	GO:0032760	positive regulation of tumor necrosis factor production	-2.47262	-0.359011	4/102	12491,15507,16956,100689	Cd36,Hspb1,Lpl,Spon2
9_Member	GO Biological Processes	GO:1903557	positive regulation of tumor necrosis factor superfamily cytokine production	-2.45742	-0.350924	4/103	12491,15507,16956,100689	Cd36,Hspb1,Lpl,Spon2
9_Member	GO Biological Processes	GO:0090207	regulation of triglyceride metabolic process	-2.4454	-0.34289	3/51	12491,66968,228859	Cd36,Plin5,Fitm2
9_Member	GO Biological Processes	GO:1905952	regulation of lipid localization	-2.4232	-0.328889	5/171	11957,12491,16956,66968,228859	Atp5j,Cd36,Lpl,Plin5,Fitm2
9_Member	GO Biological Processes	GO:1905954	positive regulation of lipid localization	-2.3696	-0.293773	4/109	12491,16956,66968,228859	Cd36,Lpl,Plin5,Fitm2
9_Member	GO Biological Processes	GO:0006641	triglyceride metabolic process	-2.34155	-0.275491	4/111	12491,16956,66968,228859	Cd36,Lpl,Plin5,Fitm2
9_Member	GO Biological Processes	GO:0032675	regulation of interleukin-6 production	-1.8143	0	4/158	12215,12491,16956,100689	Bsg,Cd36,Lpl,Spon2
9_Member	GO Biological Processes	GO:0032611	interleukin-1 beta production	-1.75474	0	3/91	12491,15507,16956	Cd36,Hspb1,Lpl
9_Member	GO Biological Processes	GO:0032680	regulation of tumor necrosis factor production	-1.71799	0	4/169	12491,15507,16956,100689	Cd36,Hspb1,Lpl,Spon2
9_Member	GO Biological Processes	GO:0032635	interleukin-6 production	-1.70962	0	4/170	12215,12491,16956,100689	Bsg,Cd36,Lpl,Spon2
9_Member	GO Biological Processes	GO:1903555	regulation of tumor necrosis factor superfamily cytokine production	-1.7013	0	4/171	12491,15507,16956,100689	Cd36,Hspb1,Lpl,Spon2
9_Member	GO Biological Processes	GO:0045017	glycerolipid biosynthetic process	-1.69305	0	4/172	16956,19012,66968,228859	Lpl,Plpp1,Plin5,Fitm2
9_Member	GO Biological Processes	GO:0032640	tumor necrosis factor production	-1.66866	0	4/175	12491,15507,16956,100689	Cd36,Hspb1,Lpl,Spon2
9_Member	GO Biological Processes	GO:0071706	tumor necrosis factor superfamily cytokine production	-1.64477	0	4/178	12491,15507,16956,100689	Cd36,Hspb1,Lpl,Spon2
9_Member	GO Biological Processes	GO:0032612	interleukin-1 production	-1.53058	0	3/111	12491,15507,16956	Cd36,Hspb1,Lpl
9_Member	GO Biological Processes	GO:1901652	response to peptide	-1.43662	0	6/407	12491,16956,17711,27273,230163,434246	Cd36,Lpl,CYTB,Pdk4,Aldob,Trim72
9_Member	GO Biological Processes	GO:0010876	lipid localization	-1.4279	0	6/409	11304,11957,12491,16956,66968,228859	Abca4,Atp5j,Cd36,Lpl,Plin5,Fitm2
9_Member	GO Biological Processes	GO:0051235	maintenance of location	-1.32523	0	5/326	12491,14118,16956,66968,228859	Cd36,Fbn1,Lpl,Plin5,Fitm2
10_Summary	GO Biological Processes	GO:0006122	mitochondrial electron transport, ubiquinol to cytochrome c	-4.47038	-2.11931	3/11	13063,17711,22272	Cycs,CYTB,Uqcrq
10_Member	GO Biological Processes	GO:0006122	mitochondrial electron transport, ubiquinol to cytochrome c	-4.47038	-2.11931	3/11	13063,17711,22272	Cycs,CYTB,Uqcrq
